# Supplementary material for: Drug Off-Target Effects Predicted Using Structural Analysis in the Context of a Metabolic Network Model
Source: PLoS Comput Biol. 2010 Sep 23;6(9):e1000938. doi: 10.1371/journal.pcbi.1000938 (PMC2950675; doi:10.1371/journal.pcbi.1000938)
Supplement: Table S1 — Kidney gene activity predictions. A one indicates that the given gene satisfies the criterion corresponding to that column. (0.15 MB XLS) [file pcbi.1000938.s007.xls]

## Sheet: Sheet1
Gene ID	Predicted Active In Kidney Model			Not Included In Kidney Model		Included in Reduced Model	Protein Detected
	Not Rep in Expr Data	Gene Expr Above Cutoff	Reinserted by GIMME	Predicted Inactive in Kidney Model	No Prediction Made
4513	1	0	0	0	0	1	1
1103	1	0	0	0	0	1	0
2544	1	0	0	0	0	1	0
4512	1	0	0	0	0	1	0
4514	1	0	0	0	0	1	0
4519	1	0	0	0	0	1	0
4535	1	0	0	0	0	1	0
4536	1	0	0	0	0	1	0
4537	1	0	0	0	0	1	0
4538	1	0	0	0	0	1	0
4539	1	0	0	0	0	1	0
4540	1	0	0	0	0	1	0
4541	1	0	0	0	0	1	0
5832	1	0	0	0	0	1	0
56848	1	0	0	0	0	1	0
60482	1	0	0	0	0	1	0
64078	1	0	0	0	0	1	0
64080	1	0	0	0	0	1	0
80068	1	0	0	0	0	1	0
80168	1	0	0	0	0	1	0
84701	1	0	0	0	0	1	0
116255	1	0	0	0	0	1	0
125965	1	0	0	0	0	1	0
285216	1	0	0	0	0	1	0
50	0	1	0	0	0	1	1
128	0	1	0	0	0	1	1
205	0	1	0	0	0	1	1
216	0	1	0	0	0	1	1
217	0	1	0	0	0	1	1
223	0	1	0	0	0	1	1
226	0	1	0	0	0	1	1
229	0	1	0	0	0	1	1
231	0	1	0	0	0	1	1
291	0	1	0	0	0	1	1
292	0	1	0	0	0	1	1
293	0	1	0	0	0	1	1
476	0	1	0	0	0	1	1
481	0	1	0	0	0	1	1
498	0	1	0	0	0	1	1
509	0	1	0	0	0	1	1
513	0	1	0	0	0	1	1
760	0	1	0	0	0	1	1
847	0	1	0	0	0	1	1
1327	0	1	0	0	0	1	1
1329	0	1	0	0	0	1	1
1337	0	1	0	0	0	1	1
1340	0	1	0	0	0	1	1
1347	0	1	0	0	0	1	1
1537	0	1	0	0	0	1	1
2023	0	1	0	0	0	1	1
2203	0	1	0	0	0	1	1
2597	0	1	0	0	0	1	1
2739	0	1	0	0	0	1	1
2746	0	1	0	0	0	1	1
2876	0	1	0	0	0	1	1
2878	0	1	0	0	0	1	1
2944	0	1	0	0	0	1	1
3418	0	1	0	0	0	1	1
3795	0	1	0	0	0	1	1
3939	0	1	0	0	0	1	1
3945	0	1	0	0	0	1	1
4190	0	1	0	0	0	1	1
4698	0	1	0	0	0	1	1
4704	0	1	0	0	0	1	1
4715	0	1	0	0	0	1	1
4722	0	1	0	0	0	1	1
4723	0	1	0	0	0	1	1
4728	0	1	0	0	0	1	1
4729	0	1	0	0	0	1	1
4860	0	1	0	0	0	1	1
4967	0	1	0	0	0	1	1
5052	0	1	0	0	0	1	1
5105	0	1	0	0	0	1	1
5223	0	1	0	0	0	1	1
5230	0	1	0	0	0	1	1
5315	0	1	0	0	0	1	1
5730	0	1	0	0	0	1	1
6389	0	1	0	0	0	1	1
6390	0	1	0	0	0	1	1
6520	0	1	0	0	0	1	1
6647	0	1	0	0	0	1	1
6648	0	1	0	0	0	1	1
6888	0	1	0	0	0	1	1
7001	0	1	0	0	0	1	1
7167	0	1	0	0	0	1	1
7381	0	1	0	0	0	1	1
7384	0	1	0	0	0	1	1
7385	0	1	0	0	0	1	1
7386	0	1	0	0	0	1	1
8396	0	1	0	0	0	1	1
8574	0	1	0	0	0	1	1
8659	0	1	0	0	0	1	1
8802	0	1	0	0	0	1	1
9377	0	1	0	0	0	1	1
9380	0	1	0	0	0	1	1
10327	0	1	0	0	0	1	1
10965	0	1	0	0	0	1	1
50808	0	1	0	0	0	1	1
51181	0	1	0	0	0	1	1
126328	0	1	0	0	0	1	1
112	0	1	0	0	0	1	0
224	0	1	0	0	0	1	0
316	0	1	0	0	0	1	0
483	0	1	0	0	0	1	0
514	0	1	0	0	0	1	0
771	0	1	0	0	0	1	0
1345	0	1	0	0	0	1	0
1349	0	1	0	0	0	1	0
1350	0	1	0	0	0	1	0
1351	0	1	0	0	0	1	0
1644	0	1	0	0	0	1	0
2745	0	1	0	0	0	1	0
2875	0	1	0	0	0	1	0
2879	0	1	0	0	0	1	0
4023	0	1	0	0	0	1	0
4694	0	1	0	0	0	1	0
4695	0	1	0	0	0	1	0
4696	0	1	0	0	0	1	0
4697	0	1	0	0	0	1	0
4706	0	1	0	0	0	1	0
4707	0	1	0	0	0	1	0
4708	0	1	0	0	0	1	0
4709	0	1	0	0	0	1	0
4710	0	1	0	0	0	1	0
4712	0	1	0	0	0	1	0
4714	0	1	0	0	0	1	0
4717	0	1	0	0	0	1	0
4724	0	1	0	0	0	1	0
4832	0	1	0	0	0	1	0
4952	0	1	0	0	0	1	0
5151	0	1	0	0	0	1	0
5168	0	1	0	0	0	1	0
5211	0	1	0	0	0	1	0
5213	0	1	0	0	0	1	0
5250	0	1	0	0	0	1	0
5297	0	1	0	0	0	1	0
6391	0	1	0	0	0	1	0
6392	0	1	0	0	0	1	0
6470	0	1	0	0	0	1	0
6521	0	1	0	0	0	1	0
6524	0	1	0	0	0	1	0
6526	0	1	0	0	0	1	0
6540	0	1	0	0	0	1	0
6557	0	1	0	0	0	1	0
6559	0	1	0	0	0	1	0
6569	0	1	0	0	0	1	0
6576	0	1	0	0	0	1	0
6584	0	1	0	0	0	1	0
6652	0	1	0	0	0	1	0
7388	0	1	0	0	0	1	0
8671	0	1	0	0	0	1	0
9058	0	1	0	0	0	1	0
9167	0	1	0	0	0	1	0
9615	0	1	0	0	0	1	0
10723	0	1	0	0	0	1	0
10786	0	1	0	0	0	1	0
10840	0	1	0	0	0	1	0
10975	0	1	0	0	0	1	0
11001	0	1	0	0	0	1	0
11136	0	1	0	0	0	1	0
23428	0	1	0	0	0	1	0
27089	0	1	0	0	0	1	0
51079	0	1	0	0	0	1	0
51179	0	1	0	0	0	1	0
55586	0	1	0	0	0	1	0
64849	0	1	0	0	0	1	0
81537	0	1	0	0	0	1	0
124935	0	1	0	0	0	1	0
159963	0	1	0	0	0	1	0
374291	0	1	0	0	0	1	0
132	0	0	1	0	0	1	1
203	0	0	1	0	0	1	1
506	0	0	1	0	0	1	1
1738	0	0	1	0	0	1	1
1743	0	0	1	0	0	1	1
2271	0	0	1	0	0	1	1
2805	0	0	1	0	0	1	1
4705	0	0	1	0	0	1	1
4716	0	0	1	0	0	1	1
4719	0	0	1	0	0	1	1
4720	0	0	1	0	0	1	1
4907	0	0	1	0	0	1	1
6523	0	0	1	0	0	1	1
7086	0	0	1	0	0	1	1
8050	0	0	1	0	0	1	1
8402	0	0	1	0	0	1	1
8801	0	0	1	0	0	1	1
51	0	0	1	0	0	1	0
1339	0	0	1	0	0	1	0
1346	0	0	1	0	0	1	0
1594	0	0	1	0	0	1	0
1836	0	0	1	0	0	1	0
2571	0	0	1	0	0	1	0
3177	0	0	1	0	0	1	0
4363	0	0	1	0	0	1	0
4522	0	0	1	0	0	1	0
4700	0	0	1	0	0	1	0
4701	0	0	1	0	0	1	0
4702	0	0	1	0	0	1	0
4711	0	0	1	0	0	1	0
4713	0	0	1	0	0	1	0
4718	0	0	1	0	0	1	0
4725	0	0	1	0	0	1	0
4726	0	0	1	0	0	1	0
4731	0	0	1	0	0	1	0
5236	0	0	1	0	0	1	0
5625	0	0	1	0	0	1	0
5740	0	0	1	0	0	1	0
5743	0	0	1	0	0	1	0
6120	0	0	1	0	0	1	0
6505	0	0	1	0	0	1	0
6519	0	0	1	0	0	1	0
6546	0	0	1	0	0	1	0
7498	0	0	1	0	0	1	0
7991	0	0	1	0	0	1	0
8170	0	0	1	0	0	1	0
9123	0	0	1	0	0	1	0
22934	0	0	1	0	0	1	0
28234	0	0	1	0	0	1	0
29796	0	0	1	0	0	1	0
54407	0	0	1	0	0	1	0
55967	0	0	1	0	0	1	0
79751	0	0	1	0	0	1	0
84889	0	0	1	0	0	1	0
92579	0	0	1	0	0	1	0
117247	0	0	1	0	0	1	0
170712	0	0	1	0	0	1	0
341947	0	0	1	0	0	1	0
2595	1	0	0	0	0	0	0
2655	1	0	0	0	0	0	0
5240	1	0	0	0	0	0	0
26062	1	0	0	0	0	0	0
50487	1	0	0	0	0	0	0
51146	1	0	0	0	0	0	0
54490	1	0	0	0	0	0	0
54576	1	0	0	0	0	0	0
64816	1	0	0	0	0	0	0
80235	1	0	0	0	0	0	0
192134	1	0	0	0	0	0	0
18	0	1	0	0	0	0	1
30	0	1	0	0	0	0	1
34	0	1	0	0	0	0	1
48	0	1	0	0	0	0	1
52	0	1	0	0	0	0	1
95	0	1	0	0	0	0	1
191	0	1	0	0	0	0	1
290	0	1	0	0	0	0	1
427	0	1	0	0	0	0	1
445	0	1	0	0	0	0	1
635	0	1	0	0	0	0	1
645	0	1	0	0	0	0	1
1374	0	1	0	0	0	0	1
1431	0	1	0	0	0	0	1
1632	0	1	0	0	0	0	1
1854	0	1	0	0	0	0	1
1891	0	1	0	0	0	0	1
1892	0	1	0	0	0	0	1
2109	0	1	0	0	0	0	1
2184	0	1	0	0	0	0	1
2628	0	1	0	0	0	0	1
2687	0	1	0	0	0	0	1
2744	0	1	0	0	0	0	1
2806	0	1	0	0	0	0	1
2819	0	1	0	0	0	0	1
2821	0	1	0	0	0	0	1
2987	0	1	0	0	0	0	1
3028	0	1	0	0	0	0	1
3030	0	1	0	0	0	0	1
4129	0	1	0	0	0	0	1
4259	0	1	0	0	0	0	1
4329	0	1	0	0	0	0	1
5106	0	1	0	0	0	0	1
6697	0	1	0	0	0	0	1
7263	0	1	0	0	0	0	1
7360	0	1	0	0	0	0	1
10841	0	1	0	0	0	0	1
11112	0	1	0	0	0	0	1
27068	0	1	0	0	0	0	1
30833	0	1	0	0	0	0	1
55268	0	1	0	0	0	0	1
58510	0	1	0	0	0	0	1
26	0	1	0	0	0	0	0
178	0	1	0	0	0	0	0
353	0	1	0	0	0	0	0
549	0	1	0	0	0	0	0
955	0	1	0	0	0	0	0
1152	0	1	0	0	0	0	0
1384	0	1	0	0	0	0	0
1579	0	1	0	0	0	0	0
1807	0	1	0	0	0	0	0
2348	0	1	0	0	0	0	0
2517	0	1	0	0	0	0	0
2542	0	1	0	0	0	0	0
2678	0	1	0	0	0	0	0
2720	0	1	0	0	0	0	0
2799	0	1	0	0	0	0	0
2990	0	1	0	0	0	0	0
3029	0	1	0	0	0	0	0
3081	0	1	0	0	0	0	0
3158	0	1	0	0	0	0	0
3242	0	1	0	0	0	0	0
3291	0	1	0	0	0	0	0
3422	0	1	0	0	0	0	0
3613	0	1	0	0	0	0	0
3615	0	1	0	0	0	0	0
3712	0	1	0	0	0	0	0
4128	0	1	0	0	0	0	0
4598	0	1	0	0	0	0	0
4953	0	1	0	0	0	0	0
5053	0	1	0	0	0	0	0
5092	0	1	0	0	0	0	0
5226	0	1	0	0	0	0	0
5264	0	1	0	0	0	0	0
5372	0	1	0	0	0	0	0
6535	0	1	0	0	0	0	0
7108	0	1	0	0	0	0	0
7364	0	1	0	0	0	0	0
8424	0	1	0	0	0	0	0
9791	0	1	0	0	0	0	0
10007	0	1	0	0	0	0	0
10423	0	1	0	0	0	0	0
10554	0	1	0	0	0	0	0
11320	0	1	0	0	0	0	0
11343	0	1	0	0	0	0	0
22928	0	1	0	0	0	0	0
23475	0	1	0	0	0	0	0
23498	0	1	0	0	0	0	0
23600	0	1	0	0	0	0	0
26227	0	1	0	0	0	0	0
51268	0	1	0	0	0	0	0
56994	0	1	0	0	0	0	0
57733	0	1	0	0	0	0	0
63917	0	1	0	0	0	0	0
64902	0	1	0	0	0	0	0
112483	0	1	0	0	0	0	0
347734	0	1	0	0	0	0	0
38	0	0	0	1	0	0	1
39	0	0	0	1	0	0	1
210	0	0	0	1	0	0	1
471	0	0	0	1	0	0	1
493	0	0	0	1	0	0	1
873	0	0	0	1	0	0	1
1312	0	0	0	1	0	0	1
1376	0	0	0	1	0	0	1
1610	0	0	0	1	0	0	1
1629	0	0	0	1	0	0	1
1962	0	0	0	1	0	0	1
2098	0	0	0	1	0	0	1
2110	0	0	0	1	0	0	1
2181	0	0	0	1	0	0	1
2548	0	0	0	1	0	0	1
2639	0	0	0	1	0	0	1
2820	0	0	0	1	0	0	1
2936	0	0	0	1	0	0	1
3073	0	0	0	1	0	0	1
3155	0	0	0	1	0	0	1
3251	0	0	0	1	0	0	1
3295	0	0	0	1	0	0	1
3417	0	0	0	1	0	0	1
3419	0	0	0	1	0	0	1
4048	0	0	0	1	0	0	1
4191	0	0	0	1	0	0	1
4357	0	0	0	1	0	0	1
4668	0	0	0	1	0	0	1
4830	0	0	0	1	0	0	1
4942	0	0	0	1	0	0	1
5019	0	0	0	1	0	0	1
5091	0	0	0	1	0	0	1
5096	0	0	0	1	0	0	1
5160	0	0	0	1	0	0	1
5631	0	0	0	1	0	0	1
5860	0	0	0	1	0	0	1
6184	0	0	0	1	0	0	1
6342	0	0	0	1	0	0	1
6649	0	0	0	1	0	0	1
6817	0	0	0	1	0	0	1
6818	0	0	0	1	0	0	1
6821	0	0	0	1	0	0	1
7296	0	0	0	1	0	0	1
7915	0	0	0	1	0	0	1
7923	0	0	0	1	0	0	1
8803	0	0	0	1	0	0	1
8972	0	0	0	1	0	0	1
10165	0	0	0	1	0	0	1
10587	0	0	0	1	0	0	1
11164	0	0	0	1	0	0	1
11238	0	0	0	1	0	0	1
25796	0	0	0	1	0	0	1
26275	0	0	0	1	0	0	1
29958	0	0	0	1	0	0	1
51477	0	0	0	1	0	0	1
54187	0	0	0	1	0	0	1
55217	0	0	0	1	0	0	1
79814	0	0	0	1	0	0	1
80142	0	0	0	1	0	0	1
171425	0	0	0	1	0	0	1
197257	0	0	0	1	0	0	1
13	0	0	0	1	0	0	0
15	0	0	0	1	0	0	0
19	0	0	0	1	0	0	0
28	0	0	0	1	0	0	0
31	0	0	0	1	0	0	0
32	0	0	0	1	0	0	0
43	0	0	0	1	0	0	0
47	0	0	0	1	0	0	0
53	0	0	0	1	0	0	0
97	0	0	0	1	0	0	0
100	0	0	0	1	0	0	0
158	0	0	0	1	0	0	0
175	0	0	0	1	0	0	0
189	0	0	0	1	0	0	0
211	0	0	0	1	0	0	0
221	0	0	0	1	0	0	0
239	0	0	0	1	0	0	0
240	0	0	0	1	0	0	0
242	0	0	0	1	0	0	0
246	0	0	0	1	0	0	0
249	0	0	0	1	0	0	0
262	0	0	0	1	0	0	0
271	0	0	0	1	0	0	0
318	0	0	0	1	0	0	0
343	0	0	0	1	0	0	0
366	0	0	0	1	0	0	0
383	0	0	0	1	0	0	0
384	0	0	0	1	0	0	0
410	0	0	0	1	0	0	0
411	0	0	0	1	0	0	0
412	0	0	0	1	0	0	0
435	0	0	0	1	0	0	0
438	0	0	0	1	0	0	0
440	0	0	0	1	0	0	0
496	0	0	0	1	0	0	0
535	0	0	0	1	0	0	0
570	0	0	0	1	0	0	0
586	0	0	0	1	0	0	0
587	0	0	0	1	0	0	0
622	0	0	0	1	0	0	0
686	0	0	0	1	0	0	0
788	0	0	0	1	0	0	0
790	0	0	0	1	0	0	0
875	0	0	0	1	0	0	0
883	0	0	0	1	0	0	0
952	0	0	0	1	0	0	0
978	0	0	0	1	0	0	0
1036	0	0	0	1	0	0	0
1040	0	0	0	1	0	0	0
1109	0	0	0	1	0	0	0
1118	0	0	0	1	0	0	0
1120	0	0	0	1	0	0	0
1160	0	0	0	1	0	0	0
1371	0	0	0	1	0	0	0
1373	0	0	0	1	0	0	0
1468	0	0	0	1	0	0	0
1491	0	0	0	1	0	0	0
1503	0	0	0	1	0	0	0
1545	0	0	0	1	0	0	0
1548	0	0	0	1	0	0	0
1551	0	0	0	1	0	0	0
1557	0	0	0	1	0	0	0
1558	0	0	0	1	0	0	0
1559	0	0	0	1	0	0	0
1562	0	0	0	1	0	0	0
1565	0	0	0	1	0	0	0
1571	0	0	0	1	0	0	0
1572	0	0	0	1	0	0	0
1576	0	0	0	1	0	0	0
1577	0	0	0	1	0	0	0
1581	0	0	0	1	0	0	0
1582	0	0	0	1	0	0	0
1583	0	0	0	1	0	0	0
1584	0	0	0	1	0	0	0
1585	0	0	0	1	0	0	0
1586	0	0	0	1	0	0	0
1588	0	0	0	1	0	0	0
1589	0	0	0	1	0	0	0
1591	0	0	0	1	0	0	0
1593	0	0	0	1	0	0	0
1595	0	0	0	1	0	0	0
1609	0	0	0	1	0	0	0
1633	0	0	0	1	0	0	0
1635	0	0	0	1	0	0	0
1638	0	0	0	1	0	0	0
1645	0	0	0	1	0	0	0
1716	0	0	0	1	0	0	0
1717	0	0	0	1	0	0	0
1718	0	0	0	1	0	0	0
1719	0	0	0	1	0	0	0
1723	0	0	0	1	0	0	0
1757	0	0	0	1	0	0	0
1786	0	0	0	1	0	0	0
1798	0	0	0	1	0	0	0
1806	0	0	0	1	0	0	0
1841	0	0	0	1	0	0	0
1890	0	0	0	1	0	0	0
2030	0	0	0	1	0	0	0
2132	0	0	0	1	0	0	0
2137	0	0	0	1	0	0	0
2180	0	0	0	1	0	0	0
2194	0	0	0	1	0	0	0
2222	0	0	0	1	0	0	0
2224	0	0	0	1	0	0	0
2235	0	0	0	1	0	0	0
2356	0	0	0	1	0	0	0
2519	0	0	0	1	0	0	0
2523	0	0	0	1	0	0	0
2525	0	0	0	1	0	0	0
2530	0	0	0	1	0	0	0
2531	0	0	0	1	0	0	0
2539	0	0	0	1	0	0	0
2581	0	0	0	1	0	0	0
2582	0	0	0	1	0	0	0
2583	0	0	0	1	0	0	0
2585	0	0	0	1	0	0	0
2592	0	0	0	1	0	0	0
2593	0	0	0	1	0	0	0
2618	0	0	0	1	0	0	0
2629	0	0	0	1	0	0	0
2632	0	0	0	1	0	0	0
2643	0	0	0	1	0	0	0
2650	0	0	0	1	0	0	0
2651	0	0	0	1	0	0	0
2710	0	0	0	1	0	0	0
2717	0	0	0	1	0	0	0
2730	0	0	0	1	0	0	0
2752	0	0	0	1	0	0	0
2762	0	0	0	1	0	0	0
2937	0	0	0	1	0	0	0
2954	0	0	0	1	0	0	0
2992	0	0	0	1	0	0	0
3034	0	0	0	1	0	0	0
3038	0	0	0	1	0	0	0
3141	0	0	0	1	0	0	0
3145	0	0	0	1	0	0	0
3156	0	0	0	1	0	0	0
3157	0	0	0	1	0	0	0
3163	0	0	0	1	0	0	0
3176	0	0	0	1	0	0	0
3283	0	0	0	1	0	0	0
3284	0	0	0	1	0	0	0
3290	0	0	0	1	0	0	0
3293	0	0	0	1	0	0	0
3294	0	0	0	1	0	0	0
3340	0	0	0	1	0	0	0
3423	0	0	0	1	0	0	0
3425	0	0	0	1	0	0	0
3620	0	0	0	1	0	0	0
3628	0	0	0	1	0	0	0
3631	0	0	0	1	0	0	0
3636	0	0	0	1	0	0	0
3704	0	0	0	1	0	0	0
3707	0	0	0	1	0	0	0
3931	0	0	0	1	0	0	0
3938	0	0	0	1	0	0	0
3990	0	0	0	1	0	0	0
3992	0	0	0	1	0	0	0
4047	0	0	0	1	0	0	0
4051	0	0	0	1	0	0	0
4122	0	0	0	1	0	0	0
4123	0	0	0	1	0	0	0
4125	0	0	0	1	0	0	0
4126	0	0	0	1	0	0	0
4166	0	0	0	1	0	0	0
4199	0	0	0	1	0	0	0
4200	0	0	0	1	0	0	0
4245	0	0	0	1	0	0	0
4247	0	0	0	1	0	0	0
4248	0	0	0	1	0	0	0
4249	0	0	0	1	0	0	0
4351	0	0	0	1	0	0	0
4353	0	0	0	1	0	0	0
4507	0	0	0	1	0	0	0
4524	0	0	0	1	0	0	0
4548	0	0	0	1	0	0	0
4594	0	0	0	1	0	0	0
4597	0	0	0	1	0	0	0
4669	0	0	0	1	0	0	0
4758	0	0	0	1	0	0	0
4833	0	0	0	1	0	0	0
4837	0	0	0	1	0	0	0
4842	0	0	0	1	0	0	0
4881	0	0	0	1	0	0	0
5009	0	0	0	1	0	0	0
5051	0	0	0	1	0	0	0
5130	0	0	0	1	0	0	0
5138	0	0	0	1	0	0	0
5152	0	0	0	1	0	0	0
5167	0	0	0	1	0	0	0
5172	0	0	0	1	0	0	0
5198	0	0	0	1	0	0	0
5209	0	0	0	1	0	0	0
5238	0	0	0	1	0	0	0
5244	0	0	0	1	0	0	0
5281	0	0	0	1	0	0	0
5283	0	0	0	1	0	0	0
5287	0	0	0	1	0	0	0
5291	0	0	0	1	0	0	0
5321	0	0	0	1	0	0	0
5337	0	0	0	1	0	0	0
5338	0	0	0	1	0	0	0
5409	0	0	0	1	0	0	0
5464	0	0	0	1	0	0	0
5471	0	0	0	1	0	0	0
5498	0	0	0	1	0	0	0
5728	0	0	0	1	0	0	0
5805	0	0	0	1	0	0	0
5831	0	0	0	1	0	0	0
5833	0	0	0	1	0	0	0
5834	0	0	0	1	0	0	0
5959	0	0	0	1	0	0	0
5973	0	0	0	1	0	0	0
6241	0	0	0	1	0	0	0
6307	0	0	0	1	0	0	0
6309	0	0	0	1	0	0	0
6319	0	0	0	1	0	0	0
6448	0	0	0	1	0	0	0
6472	0	0	0	1	0	0	0
6476	0	0	0	1	0	0	0
6480	0	0	0	1	0	0	0
6482	0	0	0	1	0	0	0
6483	0	0	0	1	0	0	0
6484	0	0	0	1	0	0	0
6487	0	0	0	1	0	0	0
6489	0	0	0	1	0	0	0
6510	0	0	0	1	0	0	0
6513	0	0	0	1	0	0	0
6515	0	0	0	1	0	0	0
6528	0	0	0	1	0	0	0
6530	0	0	0	1	0	0	0
6532	0	0	0	1	0	0	0
6533	0	0	0	1	0	0	0
6534	0	0	0	1	0	0	0
6536	0	0	0	1	0	0	0
6539	0	0	0	1	0	0	0
6548	0	0	0	1	0	0	0
6554	0	0	0	1	0	0	0
6561	0	0	0	1	0	0	0
6565	0	0	0	1	0	0	0
6566	0	0	0	1	0	0	0
6567	0	0	0	1	0	0	0
6571	0	0	0	1	0	0	0
6572	0	0	0	1	0	0	0
6573	0	0	0	1	0	0	0
6574	0	0	0	1	0	0	0
6578	0	0	0	1	0	0	0
6579	0	0	0	1	0	0	0
6582	0	0	0	1	0	0	0
6583	0	0	0	1	0	0	0
6611	0	0	0	1	0	0	0
6646	0	0	0	1	0	0	0
6713	0	0	0	1	0	0	0
6715	0	0	0	1	0	0	0
6718	0	0	0	1	0	0	0
6723	0	0	0	1	0	0	0
6785	0	0	0	1	0	0	0
6820	0	0	0	1	0	0	0
6822	0	0	0	1	0	0	0
6916	0	0	0	1	0	0	0
6999	0	0	0	1	0	0	0
7054	0	0	0	1	0	0	0
7083	0	0	0	1	0	0	0
7084	0	0	0	1	0	0	0
7166	0	0	0	1	0	0	0
7173	0	0	0	1	0	0	0
7264	0	0	0	1	0	0	0
7298	0	0	0	1	0	0	0
7299	0	0	0	1	0	0	0
7306	0	0	0	1	0	0	0
7351	0	0	0	1	0	0	0
7355	0	0	0	1	0	0	0
7357	0	0	0	1	0	0	0
7358	0	0	0	1	0	0	0
7372	0	0	0	1	0	0	0
7378	0	0	0	1	0	0	0
7389	0	0	0	1	0	0	0
7390	0	0	0	1	0	0	0
7841	0	0	0	1	0	0	0
7941	0	0	0	1	0	0	0
8034	0	0	0	1	0	0	0
8140	0	0	0	1	0	0	0
8228	0	0	0	1	0	0	0
8288	0	0	0	1	0	0	0
8309	0	0	0	1	0	0	0
8398	0	0	0	1	0	0	0
8443	0	0	0	1	0	0	0
8525	0	0	0	1	0	0	0
8528	0	0	0	1	0	0	0
8534	0	0	0	1	0	0	0
8540	0	0	0	1	0	0	0
8560	0	0	0	1	0	0	0
8564	0	0	0	1	0	0	0
8566	0	0	0	1	0	0	0
8611	0	0	0	1	0	0	0
8639	0	0	0	1	0	0	0
8694	0	0	0	1	0	0	0
8703	0	0	0	1	0	0	0
8704	0	0	0	1	0	0	0
8705	0	0	0	1	0	0	0
8706	0	0	0	1	0	0	0
8714	0	0	0	1	0	0	0
8760	0	0	0	1	0	0	0
8781	0	0	0	1	0	0	0
8790	0	0	0	1	0	0	0
8813	0	0	0	1	0	0	0
8824	0	0	0	1	0	0	0
8833	0	0	0	1	0	0	0
8836	0	0	0	1	0	0	0
8869	0	0	0	1	0	0	0
8875	0	0	0	1	0	0	0
8879	0	0	0	1	0	0	0
8884	0	0	0	1	0	0	0
8897	0	0	0	1	0	0	0
8942	0	0	0	1	0	0	0
8974	0	0	0	1	0	0	0
8985	0	0	0	1	0	0	0
9023	0	0	0	1	0	0	0
9057	0	0	0	1	0	0	0
9060	0	0	0	1	0	0	0
9152	0	0	0	1	0	0	0
9153	0	0	0	1	0	0	0
9154	0	0	0	1	0	0	0
9187	0	0	0	1	0	0	0
9197	0	0	0	1	0	0	0
9227	0	0	0	1	0	0	0
9245	0	0	0	1	0	0	0
9388	0	0	0	1	0	0	0
9415	0	0	0	1	0	0	0
9420	0	0	0	1	0	0	0
9453	0	0	0	1	0	0	0
9487	0	0	0	1	0	0	0
9488	0	0	0	1	0	0	0
9489	0	0	0	1	0	0	0
9497	0	0	0	1	0	0	0
9498	0	0	0	1	0	0	0
9514	0	0	0	1	0	0	0
9517	0	0	0	1	0	0	0
9563	0	0	0	1	0	0	0
9583	0	0	0	1	0	0	0
9651	0	0	0	1	0	0	0
9653	0	0	0	1	0	0	0
9807	0	0	0	1	0	0	0
9942	0	0	0	1	0	0	0
9945	0	0	0	1	0	0	0
9951	0	0	0	1	0	0	0
9953	0	0	0	1	0	0	0
9957	0	0	0	1	0	0	0
9963	0	0	0	1	0	0	0
10020	0	0	0	1	0	0	0
10026	0	0	0	1	0	0	0
10057	0	0	0	1	0	0	0
10087	0	0	0	1	0	0	0
10090	0	0	0	1	0	0	0
10157	0	0	0	1	0	0	0
10166	0	0	0	1	0	0	0
10195	0	0	0	1	0	0	0
10229	0	0	0	1	0	0	0
10257	0	0	0	1	0	0	0
10317	0	0	0	1	0	0	0
10331	0	0	0	1	0	0	0
10380	0	0	0	1	0	0	0
10390	0	0	0	1	0	0	0
10396	0	0	0	1	0	0	0
10400	0	0	0	1	0	0	0
10402	0	0	0	1	0	0	0
10559	0	0	0	1	0	0	0
10588	0	0	0	1	0	0	0
10599	0	0	0	1	0	0	0
10606	0	0	0	1	0	0	0
10610	0	0	0	1	0	0	0
10654	0	0	0	1	0	0	0
10678	0	0	0	1	0	0	0
10682	0	0	0	1	0	0	0
10690	0	0	0	1	0	0	0
10797	0	0	0	1	0	0	0
10846	0	0	0	1	0	0	0
10858	0	0	0	1	0	0	0
10873	0	0	0	1	0	0	0
10905	0	0	0	1	0	0	0
10948	0	0	0	1	0	0	0
10991	0	0	0	1	0	0	0
10993	0	0	0	1	0	0	0
10998	0	0	0	1	0	0	0
11041	0	0	0	1	0	0	0
11046	0	0	0	1	0	0	0
11181	0	0	0	1	0	0	0
11185	0	0	0	1	0	0	0
11212	0	0	0	1	0	0	0
11253	0	0	0	1	0	0	0
11254	0	0	0	1	0	0	0
11283	0	0	0	1	0	0	0
11285	0	0	0	1	0	0	0
11309	0	0	0	1	0	0	0
22856	0	0	0	1	0	0	0
22978	0	0	0	1	0	0	0
23169	0	0	0	1	0	0	0
23236	0	0	0	1	0	0	0
23315	0	0	0	1	0	0	0
23396	0	0	0	1	0	0	0
23417	0	0	0	1	0	0	0
23443	0	0	0	1	0	0	0
23464	0	0	0	1	0	0	0
23483	0	0	0	1	0	0	0
23530	0	0	0	1	0	0	0
23556	0	0	0	1	0	0	0
23657	0	0	0	1	0	0	0
23761	0	0	0	1	0	0	0
25902	0	0	0	1	0	0	0
26002	0	0	0	1	0	0	0
26035	0	0	0	1	0	0	0
26266	0	0	0	1	0	0	0
26279	0	0	0	1	0	0	0
26289	0	0	0	1	0	0	0
26301	0	0	0	1	0	0	0
26503	0	0	0	1	0	0	0
26873	0	0	0	1	0	0	0
27010	0	0	0	1	0	0	0
27087	0	0	0	1	0	0	0
27159	0	0	0	1	0	0	0
27232	0	0	0	1	0	0	0
27235	0	0	0	1	0	0	0
27349	0	0	0	1	0	0	0
27430	0	0	0	1	0	0	0
28231	0	0	0	1	0	0	0
29880	0	0	0	1	0	0	0
29906	0	0	0	1	0	0	0
29920	0	0	0	1	0	0	0
29926	0	0	0	1	0	0	0
29929	0	0	0	1	0	0	0
29968	0	0	0	1	0	0	0
29988	0	0	0	1	0	0	0
30815	0	0	0	1	0	0	0
50506	0	0	0	1	0	0	0
50814	0	0	0	1	0	0	0
51004	0	0	0	1	0	0	0
51005	0	0	0	1	0	0	0
51166	0	0	0	1	0	0	0
51251	0	0	0	1	0	0	0
51292	0	0	0	1	0	0	0
51301	0	0	0	1	0	0	0
51302	0	0	0	1	0	0	0
51478	0	0	0	1	0	0	0
51540	0	0	0	1	0	0	0
51727	0	0	0	1	0	0	0
51733	0	0	0	1	0	0	0
51805	0	0	0	1	0	0	0
53343	0	0	0	1	0	0	0
53630	0	0	0	1	0	0	0
53947	0	0	0	1	0	0	0
54480	0	0	0	1	0	0	0
54575	0	0	0	1	0	0	0
54675	0	0	0	1	0	0	0
54981	0	0	0	1	0	0	0
55089	0	0	0	1	0	0	0
55163	0	0	0	1	0	0	0
55191	0	0	0	1	0	0	0
55229	0	0	0	1	0	0	0
55301	0	0	0	1	0	0	0
55312	0	0	0	1	0	0	0
55315	0	0	0	1	0	0	0
55343	0	0	0	1	0	0	0
55349	0	0	0	1	0	0	0
55454	0	0	0	1	0	0	0
55500	0	0	0	1	0	0	0
55512	0	0	0	1	0	0	0
55577	0	0	0	1	0	0	0
55650	0	0	0	1	0	0	0
55808	0	0	0	1	0	0	0
55902	0	0	0	1	0	0	0
55907	0	0	0	1	0	0	0
56052	0	0	0	1	0	0	0
56474	0	0	0	1	0	0	0
56548	0	0	0	1	0	0	0
56913	0	0	0	1	0	0	0
56922	0	0	0	1	0	0	0
56953	0	0	0	1	0	0	0
57026	0	0	0	1	0	0	0
57030	0	0	0	1	0	0	0
57127	0	0	0	1	0	0	0
57134	0	0	0	1	0	0	0
57171	0	0	0	1	0	0	0
57194	0	0	0	1	0	0	0
57379	0	0	0	1	0	0	0
57419	0	0	0	1	0	0	0
57678	0	0	0	1	0	0	0
60386	0	0	0	1	0	0	0
60490	0	0	0	1	0	0	0
64131	0	0	0	1	0	0	0
64772	0	0	0	1	0	0	0
64781	0	0	0	1	0	0	0
64802	0	0	0	1	0	0	0
64841	0	0	0	1	0	0	0
65010	0	0	0	1	0	0	0
65220	0	0	0	1	0	0	0
65985	0	0	0	1	0	0	0
66002	0	0	0	1	0	0	0
79053	0	0	0	1	0	0	0
79087	0	0	0	1	0	0	0
79178	0	0	0	1	0	0	0
79717	0	0	0	1	0	0	0
79813	0	0	0	1	0	0	0
79896	0	0	0	1	0	0	0
79901	0	0	0	1	0	0	0
80025	0	0	0	1	0	0	0
80055	0	0	0	1	0	0	0
80146	0	0	0	1	0	0	0
80150	0	0	0	1	0	0	0
80162	0	0	0	1	0	0	0
80201	0	0	0	1	0	0	0
80270	0	0	0	1	0	0	0
80308	0	0	0	1	0	0	0
80347	0	0	0	1	0	0	0
80704	0	0	0	1	0	0	0
81490	0	0	0	1	0	0	0
83549	0	0	0	1	0	0	0
84002	0	0	0	1	0	0	0
84532	0	0	0	1	0	0	0
84693	0	0	0	1	0	0	0
84720	0	0	0	1	0	0	0
84735	0	0	0	1	0	0	0
84912	0	0	0	1	0	0	0
84920	0	0	0	1	0	0	0
85365	0	0	0	1	0	0	0
89874	0	0	0	1	0	0	0
90161	0	0	0	1	0	0	0
90701	0	0	0	1	0	0	0
91373	0	0	0	1	0	0	0
91703	0	0	0	1	0	0	0
92745	0	0	0	1	0	0	0
93183	0	0	0	1	0	0	0
113189	0	0	0	1	0	0	0
113235	0	0	0	1	0	0	0
113451	0	0	0	1	0	0	0
114134	0	0	0	1	0	0	0
115111	0	0	0	1	0	0	0
115286	0	0	0	1	0	0	0
115584	0	0	0	1	0	0	0
116285	0	0	0	1	0	0	0
118881	0	0	0	1	0	0	0
122622	0	0	0	1	0	0	0
124583	0	0	0	1	0	0	0
124637	0	0	0	1	0	0	0
126792	0	0	0	1	0	0	0
129807	0	0	0	1	0	0	0
130013	0	0	0	1	0	0	0
131669	0	0	0	1	0	0	0
134526	0	0	0	1	0	0	0
140679	0	0	0	1	0	0	0
142680	0	0	0	1	0	0	0
160728	0	0	0	1	0	0	0
162417	0	0	0	1	0	0	0
162466	0	0	0	1	0	0	0
166785	0	0	0	1	0	0	0
195814	0	0	0	1	0	0	0
197258	0	0	0	1	0	0	0
200010	0	0	0	1	0	0	0
206358	0	0	0	1	0	0	0
253430	0	0	0	1	0	0	0
259230	0	0	0	1	0	0	0
284098	0	0	0	1	0	0	0
284111	0	0	0	1	0	0	0
349565	0	0	0	1	0	0	0
376497	0	0	0	1	0	0	0
35	0	0	0	0	1	0	1
36	0	0	0	0	1	0	1
130	0	0	0	0	1	0	1
204	0	0	0	0	1	0	1
219	0	0	0	0	1	0	1
443	0	0	0	0	1	0	1
477	0	0	0	0	1	0	1
478	0	0	0	0	1	0	1
480	0	0	0	0	1	0	1
495	0	0	0	0	1	0	1
501	0	0	0	0	1	0	1
515	0	0	0	0	1	0	1
523	0	0	0	0	1	0	1
526	0	0	0	0	1	0	1
529	0	0	0	0	1	0	1
534	0	0	0	0	1	0	1
593	0	0	0	0	1	0	1
644	0	0	0	0	1	0	1
669	0	0	0	0	1	0	1
759	0	0	0	0	1	0	1
957	0	0	0	0	1	0	1
1650	0	0	0	0	1	0	1
1737	0	0	0	0	1	0	1
1808	0	0	0	0	1	0	1
1809	0	0	0	0	1	0	1
2026	0	0	0	0	1	0	1
2027	0	0	0	0	1	0	1
2108	0	0	0	0	1	0	1
2182	0	0	0	0	1	0	1
2584	0	0	0	0	1	0	1
2653	0	0	0	0	1	0	1
2673	0	0	0	0	1	0	1
2747	0	0	0	0	1	0	1
3032	0	0	0	0	1	0	1
3033	0	0	0	0	1	0	1
3074	0	0	0	0	1	0	1
3098	0	0	0	0	1	0	1
4831	0	0	0	0	1	0	1
4905	0	0	0	0	1	0	1
5034	0	0	0	0	1	0	1
5048	0	0	0	0	1	0	1
5049	0	0	0	0	1	0	1
5095	0	0	0	0	1	0	1
5161	0	0	0	0	1	0	1
5162	0	0	0	0	1	0	1
5224	0	0	0	0	1	0	1
5232	0	0	0	0	1	0	1
5313	0	0	0	0	1	0	1
5476	0	0	0	0	1	0	1
5634	0	0	0	0	1	0	1
6799	0	0	0	0	1	0	1
7359	0	0	0	0	1	0	1
8854	0	0	0	0	1	0	1
9114	0	0	0	0	1	0	1
9551	0	0	0	0	1	0	1
10476	0	0	0	0	1	0	1
10632	0	0	0	0	1	0	1
10935	0	0	0	0	1	0	1
27034	0	0	0	0	1	0	1
27306	0	0	0	0	1	0	1
29925	0	0	0	0	1	0	1
51109	0	0	0	0	1	0	1
55276	0	0	0	0	1	0	1
55361	0	0	0	0	1	0	1
112724	0	0	0	0	1	0	1
221823	0	0	0	0	1	0	1
284273	0	0	0	0	1	0	1
98	0	0	0	0	1	0	0
107	0	0	0	0	1	0	0
108	0	0	0	0	1	0	0
109	0	0	0	0	1	0	0
111	0	0	0	0	1	0	0
113	0	0	0	0	1	0	0
114	0	0	0	0	1	0	0
115	0	0	0	0	1	0	0
124	0	0	0	0	1	0	0
125	0	0	0	0	1	0	0
126	0	0	0	0	1	0	0
127	0	0	0	0	1	0	0
131	0	0	0	0	1	0	0
159	0	0	0	0	1	0	0
212	0	0	0	0	1	0	0
218	0	0	0	0	1	0	0
220	0	0	0	0	1	0	0
222	0	0	0	0	1	0	0
230	0	0	0	0	1	0	0
247	0	0	0	0	1	0	0
248	0	0	0	0	1	0	0
250	0	0	0	0	1	0	0
251	0	0	0	0	1	0	0
270	0	0	0	0	1	0	0
272	0	0	0	0	1	0	0
275	0	0	0	0	1	0	0
276	0	0	0	0	1	0	0
277	0	0	0	0	1	0	0
278	0	0	0	0	1	0	0
279	0	0	0	0	1	0	0
280	0	0	0	0	1	0	0
314	0	0	0	0	1	0	0
482	0	0	0	0	1	0	0
490	0	0	0	0	1	0	0
491	0	0	0	0	1	0	0
492	0	0	0	0	1	0	0
516	0	0	0	0	1	0	0
517	0	0	0	0	1	0	0
518	0	0	0	0	1	0	0
521	0	0	0	0	1	0	0
522	0	0	0	0	1	0	0
525	0	0	0	0	1	0	0
527	0	0	0	0	1	0	0
528	0	0	0	0	1	0	0
533	0	0	0	0	1	0	0
594	0	0	0	0	1	0	0
761	0	0	0	0	1	0	0
762	0	0	0	0	1	0	0
763	0	0	0	0	1	0	0
766	0	0	0	0	1	0	0
768	0	0	0	0	1	0	0
953	0	0	0	0	1	0	0
954	0	0	0	0	1	0	0
956	0	0	0	0	1	0	0
1119	0	0	0	0	1	0	0
1158	0	0	0	0	1	0	0
1159	0	0	0	0	1	0	0
1178	0	0	0	0	1	0	0
1375	0	0	0	0	1	0	0
1543	0	0	0	0	1	0	0
1544	0	0	0	0	1	0	0
1553	0	0	0	0	1	0	0
1603	0	0	0	0	1	0	0
1606	0	0	0	0	1	0	0
1607	0	0	0	0	1	0	0
1608	0	0	0	0	1	0	0
1621	0	0	0	0	1	0	0
1787	0	0	0	0	1	0	0
1788	0	0	0	0	1	0	0
1789	0	0	0	0	1	0	0
1811	0	0	0	0	1	0	0
2131	0	0	0	0	1	0	0
2134	0	0	0	0	1	0	0
2135	0	0	0	0	1	0	0
2351	0	0	0	0	1	0	0
2352	0	0	0	0	1	0	0
2538	0	0	0	0	1	0	0
2572	0	0	0	0	1	0	0
2588	0	0	0	0	1	0	0
2589	0	0	0	0	1	0	0
2590	0	0	0	0	1	0	0
2591	0	0	0	0	1	0	0
2645	0	0	0	0	1	0	0
2679	0	0	0	0	1	0	0
2683	0	0	0	0	1	0	0
2712	0	0	0	0	1	0	0
2713	0	0	0	0	1	0	0
2729	0	0	0	0	1	0	0
2731	0	0	0	0	1	0	0
2766	0	0	0	0	1	0	0
2877	0	0	0	0	1	0	0
2974	0	0	0	0	1	0	0
2977	0	0	0	0	1	0	0
2982	0	0	0	0	1	0	0
2983	0	0	0	0	1	0	0
2984	0	0	0	0	1	0	0
2986	0	0	0	0	1	0	0
2997	0	0	0	0	1	0	0
2998	0	0	0	0	1	0	0
3000	0	0	0	0	1	0	0
3036	0	0	0	0	1	0	0
3037	0	0	0	0	1	0	0
3067	0	0	0	0	1	0	0
3099	0	0	0	0	1	0	0
3101	0	0	0	0	1	0	0
3162	0	0	0	0	1	0	0
3292	0	0	0	0	1	0	0
3420	0	0	0	0	1	0	0
3421	0	0	0	0	1	0	0
3612	0	0	0	0	1	0	0
3614	0	0	0	0	1	0	0
3632	0	0	0	0	1	0	0
3633	0	0	0	0	1	0	0
3635	0	0	0	0	1	0	0
3658	0	0	0	0	1	0	0
3706	0	0	0	0	1	0	0
3906	0	0	0	0	1	0	0
3948	0	0	0	0	1	0	0
4056	0	0	0	0	1	0	0
4121	0	0	0	0	1	0	0
4124	0	0	0	0	1	0	0
4143	0	0	0	0	1	0	0
4144	0	0	0	0	1	0	0
4258	0	0	0	0	1	0	0
4759	0	0	0	0	1	0	0
4843	0	0	0	0	1	0	0
4844	0	0	0	0	1	0	0
4845	0	0	0	0	1	0	0
4846	0	0	0	0	1	0	0
4882	0	0	0	0	1	0	0
5033	0	0	0	0	1	0	0
5050	0	0	0	0	1	0	0
5136	0	0	0	0	1	0	0
5137	0	0	0	0	1	0	0
5139	0	0	0	0	1	0	0
5140	0	0	0	0	1	0	0
5141	0	0	0	0	1	0	0
5142	0	0	0	0	1	0	0
5143	0	0	0	0	1	0	0
5144	0	0	0	0	1	0	0
5145	0	0	0	0	1	0	0
5146	0	0	0	0	1	0	0
5147	0	0	0	0	1	0	0
5148	0	0	0	0	1	0	0
5149	0	0	0	0	1	0	0
5150	0	0	0	0	1	0	0
5152	0	0	0	0	1	0	0
5153	0	0	0	0	1	0	0
5158	0	0	0	0	1	0	0
5169	0	0	0	0	1	0	0
5207	0	0	0	0	1	0	0
5208	0	0	0	0	1	0	0
5210	0	0	0	0	1	0	0
5214	0	0	0	0	1	0	0
5277	0	0	0	0	1	0	0
5279	0	0	0	0	1	0	0
5286	0	0	0	0	1	0	0
5288	0	0	0	0	1	0	0
5289	0	0	0	0	1	0	0
5290	0	0	0	0	1	0	0
5293	0	0	0	0	1	0	0
5294	0	0	0	0	1	0	0
5295	0	0	0	0	1	0	0
5296	0	0	0	0	1	0	0
5298	0	0	0	0	1	0	0
5305	0	0	0	0	1	0	0
5319	0	0	0	0	1	0	0
5320	0	0	0	0	1	0	0
5322	0	0	0	0	1	0	0
5330	0	0	0	0	1	0	0
5331	0	0	0	0	1	0	0
5332	0	0	0	0	1	0	0
5333	0	0	0	0	1	0	0
5334	0	0	0	0	1	0	0
5335	0	0	0	0	1	0	0
5336	0	0	0	0	1	0	0
5351	0	0	0	0	1	0	0
5352	0	0	0	0	1	0	0
5373	0	0	0	0	1	0	0
5406	0	0	0	0	1	0	0
5407	0	0	0	0	1	0	0
5408	0	0	0	0	1	0	0
5723	0	0	0	0	1	0	0
5742	0	0	0	0	1	0	0
5836	0	0	0	0	1	0	0
5837	0	0	0	0	1	0	0
6005	0	0	0	0	1	0	0
6185	0	0	0	0	1	0	0
6240	0	0	0	0	1	0	0
6303	0	0	0	0	1	0	0
6506	0	0	0	0	1	0	0
6507	0	0	0	0	1	0	0
6508	0	0	0	0	1	0	0
6509	0	0	0	0	1	0	0
6511	0	0	0	0	1	0	0
6512	0	0	0	0	1	0	0
6514	0	0	0	0	1	0	0
6517	0	0	0	0	1	0	0
6518	0	0	0	0	1	0	0
6522	0	0	0	0	1	0	0
6529	0	0	0	0	1	0	0
6531	0	0	0	0	1	0	0
6537	0	0	0	0	1	0	0
6538	0	0	0	0	1	0	0
6541	0	0	0	0	1	0	0
6542	0	0	0	0	1	0	0
6543	0	0	0	0	1	0	0
6547	0	0	0	0	1	0	0
6549	0	0	0	0	1	0	0
6550	0	0	0	0	1	0	0
6553	0	0	0	0	1	0	0
6555	0	0	0	0	1	0	0
6558	0	0	0	0	1	0	0
6560	0	0	0	0	1	0	0
6563	0	0	0	0	1	0	0
6568	0	0	0	0	1	0	0
6570	0	0	0	0	1	0	0
6575	0	0	0	0	1	0	0
6580	0	0	0	0	1	0	0
6581	0	0	0	0	1	0	0
6675	0	0	0	0	1	0	0
6716	0	0	0	0	1	0	0
6783	0	0	0	0	1	0	0
6839	0	0	0	0	1	0	0
6898	0	0	0	0	1	0	0
7350	0	0	0	0	1	0	0
7352	0	0	0	0	1	0	0
7363	0	0	0	0	1	0	0
7367	0	0	0	0	1	0	0
7371	0	0	0	0	1	0	0
8277	0	0	0	0	1	0	0
8310	0	0	0	0	1	0	0
8394	0	0	0	0	1	0	0
8395	0	0	0	0	1	0	0
8399	0	0	0	0	1	0	0
8501	0	0	0	0	1	0	0
8503	0	0	0	0	1	0	0
8509	0	0	0	0	1	0	0
8513	0	0	0	0	1	0	0
8526	0	0	0	0	1	0	0
8527	0	0	0	0	1	0	0
8529	0	0	0	0	1	0	0
8604	0	0	0	0	1	0	0
8608	0	0	0	0	1	0	0
8612	0	0	0	0	1	0	0
8613	0	0	0	0	1	0	0
8622	0	0	0	0	1	0	0
8647	0	0	0	0	1	0	0
8654	0	0	0	0	1	0	0
8693	0	0	0	0	1	0	0
8733	0	0	0	0	1	0	0
8789	0	0	0	0	1	0	0
8818	0	0	0	0	1	0	0
8821	0	0	0	0	1	0	0
8867	0	0	0	0	1	0	0
8871	0	0	0	0	1	0	0
8876	0	0	0	0	1	0	0
8908	0	0	0	0	1	0	0
8992	0	0	0	0	1	0	0
9016	0	0	0	0	1	0	0
9056	0	0	0	0	1	0	0
9061	0	0	0	0	1	0	0
9091	0	0	0	0	1	0	0
9162	0	0	0	0	1	0	0
9194	0	0	0	0	1	0	0
9296	0	0	0	0	1	0	0
9334	0	0	0	0	1	0	0
9348	0	0	0	0	1	0	0
9394	0	0	0	0	1	0	0
9435	0	0	0	0	1	0	0
9468	0	0	0	0	1	0	0
9469	0	0	0	0	1	0	0
9481	0	0	0	0	1	0	0
9536	0	0	0	0	1	0	0
9550	0	0	0	0	1	0	0
9789	0	0	0	0	1	0	0
9869	0	0	0	0	1	0	0
9952	0	0	0	0	1	0	0
9954	0	0	0	0	1	0	0
9955	0	0	0	0	1	0	0
9956	0	0	0	0	1	0	0
9962	0	0	0	0	1	0	0
9990	0	0	0	0	1	0	0
10005	0	0	0	0	1	0	0
10050	0	0	0	0	1	0	0
10164	0	0	0	0	1	0	0
10201	0	0	0	0	1	0	0
10246	0	0	0	0	1	0	0
10312	0	0	0	0	1	0	0
10555	0	0	0	0	1	0	0
10558	0	0	0	0	1	0	0
10560	0	0	0	0	1	0	0
10568	0	0	0	0	1	0	0
10768	0	0	0	0	1	0	0
10861	0	0	0	0	1	0	0
10870	0	0	0	0	1	0	0
10919	0	0	0	0	1	0	0
10999	0	0	0	0	1	0	0
11000	0	0	0	0	1	0	0
11182	0	0	0	0	1	0	0
11226	0	0	0	0	1	0	0
11227	0	0	0	0	1	0	0
11282	0	0	0	0	1	0	0
22305	0	0	0	0	1	0	0
22929	0	0	0	0	1	0	0
23007	0	0	0	0	1	0	0
23057	0	0	0	0	1	0	0
23382	0	0	0	0	1	0	0
23439	0	0	0	0	1	0	0
23478	0	0	0	0	1	0	0
23533	0	0	0	0	1	0	0
23539	0	0	0	0	1	0	0
23545	0	0	0	0	1	0	0
23563	0	0	0	0	1	0	0
23632	0	0	0	0	1	0	0
23743	0	0	0	0	1	0	0
25769	0	0	0	0	1	0	0
26229	0	0	0	0	1	0	0
26237	0	0	0	0	1	0	0
26290	0	0	0	0	1	0	0
26330	0	0	0	0	1	0	0
27115	0	0	0	0	1	0	0
27124	0	0	0	0	1	0	0
27165	0	0	0	0	1	0	0
28232	0	0	0	0	1	0	0
28972	0	0	0	0	1	0	0
28976	0	0	0	0	1	0	0
29124	0	0	0	0	1	0	0
29922	0	0	0	0	1	0	0
30814	0	0	0	0	1	0	0
50515	0	0	0	0	1	0	0
50614	0	0	0	0	1	0	0
50617	0	0	0	0	1	0	0
50700	0	0	0	0	1	0	0
50940	0	0	0	0	1	0	0
51022	0	0	0	0	1	0	0
51196	0	0	0	0	1	0	0
51227	0	0	0	0	1	0	0
51380	0	0	0	0	1	0	0
51382	0	0	0	0	1	0	0
51447	0	0	0	0	1	0	0
51557	0	0	0	0	1	0	0
51604	0	0	0	0	1	0	0
51606	0	0	0	0	1	0	0
51703	0	0	0	0	1	0	0
51809	0	0	0	0	1	0	0
53354	0	0	0	0	1	0	0
53905	0	0	0	0	1	0	0
53919	0	0	0	0	1	0	0
54344	0	0	0	0	1	0	0
54363	0	0	0	0	1	0	0
54511	0	0	0	0	1	0	0
54677	0	0	0	0	1	0	0
54682	0	0	0	0	1	0	0
54872	0	0	0	0	1	0	0
54965	0	0	0	0	1	0	0
55224	0	0	0	0	1	0	0
55293	0	0	0	0	1	0	0
55326	0	0	0	0	1	0	0
55350	0	0	0	0	1	0	0
55501	0	0	0	0	1	0	0
55568	0	0	0	0	1	0	0
55790	0	0	0	0	1	0	0
55811	0	0	0	0	1	0	0
56301	0	0	0	0	1	0	0
56606	0	0	0	0	1	0	0
56623	0	0	0	0	1	0	0
56894	0	0	0	0	1	0	0
56895	0	0	0	0	1	0	0
57084	0	0	0	0	1	0	0
57282	0	0	0	0	1	0	0
57468	0	0	0	0	1	0	0
57665	0	0	0	0	1	0	0
57818	0	0	0	0	1	0	0
57835	0	0	0	0	1	0	0
58508	0	0	0	0	1	0	0
60559	0	0	0	0	1	0	0
64064	0	0	0	0	1	0	0
64087	0	0	0	0	1	0	0
64132	0	0	0	0	1	0	0
64579	0	0	0	0	1	0	0
64600	0	0	0	0	1	0	0
64711	0	0	0	0	1	0	0
64850	0	0	0	0	1	0	0
65263	0	0	0	0	1	0	0
66035	0	0	0	0	1	0	0
79369	0	0	0	0	1	0	0
79586	0	0	0	0	1	0	0
79623	0	0	0	0	1	0	0
79646	0	0	0	0	1	0	0
79695	0	0	0	0	1	0	0
79723	0	0	0	0	1	0	0
79837	0	0	0	0	1	0	0
80271	0	0	0	0	1	0	0
80724	0	0	0	0	1	0	0
80854	0	0	0	0	1	0	0
81031	0	0	0	0	1	0	0
81539	0	0	0	0	1	0	0
81579	0	0	0	0	1	0	0
81849	0	0	0	0	1	0	0
83697	0	0	0	0	1	0	0
83733	0	0	0	0	1	0	0
83852	0	0	0	0	1	0	0
83884	0	0	0	0	1	0	0
84076	0	0	0	0	1	0	0
84129	0	0	0	0	1	0	0
84264	0	0	0	0	1	0	0
84444	0	0	0	0	1	0	0
84649	0	0	0	0	1	0	0
84679	0	0	0	0	1	0	0
84706	0	0	0	0	1	0	0
84812	0	0	0	0	1	0	0
89869	0	0	0	0	1	0	0
90423	0	0	0	0	1	0	0
91734	0	0	0	0	1	0	0
92483	0	0	0	0	1	0	0
93010	0	0	0	0	1	0	0
93034	0	0	0	0	1	0	0
94005	0	0	0	0	1	0	0
112611	0	0	0	0	1	0	0
113026	0	0	0	0	1	0	0
113452	0	0	0	0	1	0	0
114112	0	0	0	0	1	0	0
114805	0	0	0	0	1	0	0
115019	0	0	0	0	1	0	0
116369	0	0	0	0	1	0	0
117248	0	0	0	0	1	0	0
117283	0	0	0	0	1	0	0
121278	0	0	0	0	1	0	0
122481	0	0	0	0	1	0	0
123041	0	0	0	0	1	0	0
125206	0	0	0	0	1	0	0
126129	0	0	0	0	1	0	0
127124	0	0	0	0	1	0	0
128869	0	0	0	0	1	0	0
130752	0	0	0	0	1	0	0
132789	0	0	0	0	1	0	0
135152	0	0	0	0	1	0	0
137872	0	0	0	0	1	0	0
137964	0	0	0	0	1	0	0
144195	0	0	0	0	1	0	0
145226	0	0	0	0	1	0	0
151531	0	0	0	0	1	0	0
154091	0	0	0	0	1	0	0
155184	0	0	0	0	1	0	0
157506	0	0	0	0	1	0	0
160287	0	0	0	0	1	0	0
160851	0	0	0	0	1	0	0
166012	0	0	0	0	1	0	0
196883	0	0	0	0	1	0	0
200576	0	0	0	0	1	0	0
222537	0	0	0	0	1	0	0
245972	0	0	0	0	1	0	0
245973	0	0	0	0	1	0	0
246213	0	0	0	0	1	0	0
256435	0	0	0	0	1	0	0
257068	0	0	0	0	1	0	0
257202	0	0	0	0	1	0	0
266722	0	0	0	0	1	0	0
284129	0	0	0	0	1	0	0
284208	0	0	0	0	1	0	0
286016	0	0	0	0	1	0	0
286297	0	0	0	0	1	0	0
337876	0	0	0	0	1	0	0
348477	0	0	0	0	1	0	0
374907	0	0	0	0	1	0	0
377677	0	0	0	0	1	0	0
387893	0	0	0	0	1	0	0
389015	0	0	0	0	1	0	0
