# Supplementary material for: Drug Off-Target Effects Predicted Using Structural Analysis in the Context of a Metabolic Network Model
Source: PLoS Comput Biol. 2010 Sep 23;6(9):e1000938. doi: 10.1371/journal.pcbi.1000938 (PMC2950675; doi:10.1371/journal.pcbi.1000938)
Supplement: Table S2 — Kidney reaction activity predictions. Reactions with at least one non-zero flux bound are predicted active in the kidney model. All other reactions are predicted inactive in the kidney model. (0.74 MB XLS) [file pcbi.1000938.s008.xls]

## Sheet: Sheet 1
Reaction Abbreviation	Reaction Name	Reaction Formula	Lower Bound	Upper Bound	Included in Reduced Model
'ENO'	'enolase'	'2pg[c] <=> h2o[c] + pep[c] '	-1000	1000	1
'FBA'	'fructose-bisphosphatealdolase'	'fdp[c] <=> dhap[c] + g3p[c] '	-1000	1000	1
'HEX1'	'hexokinase(D-glucose:ATP)'	'atp[c] + glc-DASH-D[c] -> adp[c] + g6p[c] + h[c] '	0	0	0
'FBP'	'fructose-bisphosphatase'	'fdp[c] + h2o[c] -> f6p[c] + pi[c] '	0	1000	1
'GAPD'	'glyceraldehyde-3-phosphatedehydrogenase'	'g3p[c] + nad[c] + pi[c] <=> 13dpg[c] + h[c] + nadh[c] '	-1000	1000	1
'PYK'	'pyruvatekinase'	'adp[c] + h[c] + pep[c] -> atp[c] + pyr[c] '	0	1000	1
'PFK'	'phosphofructokinase'	'atp[c] + f6p[c] -> adp[c] + fdp[c] + h[c] '	0	1000	1
'MGSA'	'methylglyoxalsynthase'	'dhap[c] -> mthgxl[c] + pi[c] '	0	1000	1
'PGI'	'glucose-6-phosphateisomerase'	'g6p[c] <=> f6p[c] '	-1000	1000	0
'PGM'	'phosphoglyceratemutase'	'2pg[c] <=> 3pg[c] '	-1000	1000	1
'PGK'	'phosphoglyceratekinase'	'3pg[c] + atp[c] <=> 13dpg[c] + adp[c] '	-1000	1000	1
'TPI'	'triose-phosphateisomerase'	'dhap[c] <=> g3p[c] '	-1000	1000	1
'GND'	'phosphogluconatedehydrogenase'	'6pgc[c] + nadp[c] -> co2[c] + nadph[c] + ru5p-DASH-D[c] '	0	1000	0
'PGL'	' 6-phosphogluconolactonase'	'6pgl[c] + h2o[c] -> 6pgc[c] + h[c] '	0	0	0
'RPI'	'ribose-5-phosphateisomerase'	'r5p[c] <=> ru5p-DASH-D[c] '	0	1000	1
'RPE'	'ribulose5-phosphate3-epimerase'	'ru5p-DASH-D[c] <=> xu5p-DASH-D[c] '	0	1000	1
'TALA'	'transaldolase'	'g3p[c] + s7p[c] <=> e4p[c] + f6p[c] '	-1000	1000	1
'TKT1'	'transketolase'	'r5p[c] + xu5p-DASH-D[c] <=> g3p[c] + s7p[c] '	0	1000	1
'TKT2'	'transketolase'	'e4p[c] + xu5p-DASH-D[c] <=> f6p[c] + g3p[c] '	0	1000	1
'ACONT'	'aconitase'	'cit[c] <=> icit[c] '	-1000	1000	0
'ACS'	'acetyl-CoAsynthetase'	'ac[c] + atp[c] + coa[c] -> accoa[c] + amp[c] + ppi[c] '	0	0	0
'FDH'	'formatedehydrogenase'	'for[c] + nad[c] -> co2[c] + nadh[c] '	0	1000	1
'LDH_D'	'D-lactatedehydrogenase'	'lac-DASH-D[c] + nad[c] <=> h[c] + nadh[c] + pyr[c] '	0	0	0
'LDH_L'	'L-lactatedehydrogenase'	'lac-DASH-L[c] + nad[c] <=> h[c] + nadh[c] + pyr[c] '	-1000	1000	1
'PPA'	'inorganicdiphosphatase'	'h2o[c] + ppi[c] -> h[c] + 2 pi[c] '	0	0	0
'ME2'	'malicenzyme(NADP)'	'mal-DASH-L[c] + nadp[c] -> co2[c] + nadph[c] + pyr[c] '	0	0	0
'TRDR'	'thioredoxinreductase(NADPH)'	'h[c] + nadph[c] + trdox[c] -> nadp[c] + trdrd[c] '	0	0	0
'GALK'	'galactokinase'	'atp[c] + gal[c] -> adp[c] + gal1p[c] + h[c] '	0	0	0
'GALT'	'galactose-1-phosphateuridylyltransferase'	'gal1p[c] + h[c] + utp[c] <=> ppi[c] + udpgal[c] '	0	0	0
'UDPG4E'	'UDPglucose4-epimerase'	'udpg[c] <=> udpgal[c] '	0	0	0
'GALU'	'UTP-glucose-1-phosphateuridylyltransferase'	'g1p[c] + h[c] + utp[c] <=> ppi[c] + udpg[c] '	-1000	1000	0
'PGMT'	'phosphoglucomutase'	'g1p[c] <=> g6p[c] '	0	0	0
'PMANM'	'phosphomannomutase'	'man1p[c] <=> man6p[c] '	-1000	1000	0
'MAN6PI'	'mannose-6-phosphateisomerase'	'man6p[c] <=> f6p[c] '	0	0	0
'G6PDA'	'glucosamine-6-phosphatedeaminase'	'gam6p[c] + h2o[c] -> f6p[c] + nh4[c] '	0	1000	0
'ALDD2x'	'aldehydedehydrogenase(acetaldehyde,NAD)'	'acald[c] + h2o[c] + nad[c] -> ac[c] + 2 h[c] + nadh[c] '	0	1000	1
'ALDD2y'	'aldehydedehydrogenase(acetaldehyde,NADP)'	'acald[c] + h2o[c] + nadp[c] -> ac[c] + 2 h[c] + nadph[c] '	0	1000	1
'XYLK'	'xylulokinase'	'atp[c] + xylu-DASH-D[c] -> adp[c] + h[c] + xu5p-DASH-D[c] '	0	0	0
'RBK'	'ribokinase'	'atp[c] + rib-DASH-D[c] -> adp[c] + h[c] + r5p[c] '	0	1000	1
'GLYK'	'glycerolkinase'	'atp[c] + glyc[c] -> adp[c] + glyc3p[c] + h[c] '	0	0	0
'G3PD1'	'glycerol-3-phosphatedehydrogenase(NAD)'	'glyc3p[c] + nad[c] <=> dhap[c] + h[c] + nadh[c] '	-1000	1000	0
'PPM'	'phosphopentomutase'	'r1p[c] <=> r5p[c] '	0	1000	1
'DRPA'	'deoxyribose-phosphatealdolase'	'2dr5p[c] -> acald[c] + g3p[c] '	0	1000	1
'ASNS1'	'asparaginesynthase(glutamine-hydrolysing)'	'asp-DASH-L[c] + atp[c] + gln-DASH-L[c] + h2o[c] -> amp[c] + asn-DASH-L[c] + glu-DASH-L[c] + h[c] + ppi[c] '	0	0	0
'ASPTA'	'aspartatetransaminase'	'akg[c] + asp-DASH-L[c] <=> glu-DASH-L[c] + oaa[c] '	-1000	0	1
'ALAR'	'alanineracemase'	'ala-DASH-L[c] <=> ala-DASH-D[c] '	0	0	0
'ALATA_L'	'L-alaninetransaminase'	'akg[c] + ala-DASH-L[c] <=> glu-DASH-L[c] + pyr[c] '	-1000	1000	1
'MTRI'	' 5-methylthioribose-1-phosphateisomerase'	'5mdr1p[c] <=> 5mdru1p[c] '	-1000	1000	0
'ADMDC'	'adenosylmethioninedecarboxylase'	'amet[c] + h[c] -> ametam[c] + co2[c] '	0	0	0
'ARGSL'	'argininosuccinatelyase'	'argsuc[c] <=> arg-DASH-L[c] + fum[c] '	0	0	0
'ARGSS'	'argininosuccinatesynthase'	'asp-DASH-L[c] + atp[c] + citr-DASH-L[c] -> amp[c] + argsuc[c] + h[c] + ppi[c] '	0	1000	0
'CBPS'	'carbamoyl-phosphatesynthase(glutamine-hydrolysing)'	'2 atp[c] + gln-DASH-L[c] + h2o[c] + hco3[c] -> 2 adp[c] + cbp[c] + glu-DASH-L[c] + 2 h[c] + pi[c] '	0	0	0
'SPMS'	'spermidinesynthase'	'ametam[c] + ptrc[c] -> 5mta[c] + h[c] + spmd[c] '	0	0	0
'ILETA'	'isoleucinetransaminase'	'akg[c] + ile-DASH-L[c] <=> 3mop[c] + glu-DASH-L[c] '	0	0	0
'VALTA'	'valinetransaminase'	'akg[c] + val-DASH-L[c] <=> 3mob[c] + glu-DASH-L[c] '	0	0	0
'THRD_L'	'L-threoninedeaminase'	'thr-DASH-L[c] -> 2obut[c] + nh4[c] '	0	0	0
'TYRTA'	'tyrosinetransaminase'	'akg[c] + tyr-DASH-L[c] <=> 34hpp[c] + glu-DASH-L[c] '	0	0	0
'PHETA1'	'phenylalaninetransaminase'	'akg[c] + phe-DASH-L[c] <=> glu-DASH-L[c] + phpyr[c] '	0	0	0
'PRPPS'	'phosphoribosylpyrophosphatesynthetase'	'atp[c] + r5p[c] <=> amp[c] + h[c] + prpp[c] '	0	0	0
'PGCD'	'phosphoglyceratedehydrogenase'	'3pg[c] + nad[c] -> 3php[c] + h[c] + nadh[c] '	0	1000	0
'PSP_L'	'phosphoserinephosphatase(L-serine)'	'h2o[c] + pser-DASH-L[c] -> pi[c] + ser-DASH-L[c] '	0	0	0
'SADT'	'sulfateadenylyltransferase'	'atp[c] + h[c] + so4[c] -> aps[c] + ppi[c] '	0	0	0
'ADSK'	'adenylyl-sulfatekinase'	'aps[c] + atp[c] -> adp[c] + h[c] + paps[c] '	0	0	0
'BPNT'	' 3'',5''-bisphosphatenucleotidase'	'h2o[c] + pap[c] -> amp[c] + pi[c] '	0	0	0
'THRS'	'threoninesynthase'	'h2o[c] + phom[c] -> pi[c] + thr-DASH-L[c] '	0	0	0
'AHC'	'adenosylhomocysteinase'	'ahcys[c] + h2o[c] <=> adn[c] + hcys-DASH-L[c] '	-1000	1000	0
'METAT'	'methionineadenosyltransferase'	'atp[c] + h2o[c] + met-DASH-L[c] -> amet[c] + pi[c] + ppi[c] '	0	0	0
'ARGN'	'arginase'	'arg-DASH-L[c] + h2o[c] -> orn[c] + urea[c] '	0	0	0
'HISD'	'histidase'	'his-DASH-L[c] -> nh4[c] + urcan[c] '	0	0	0
'URCN'	'urocanase'	'h2o[c] + urcan[c] -> 4izp[c] '	0	0	0
'ADSL1'	'adenylosuccinatelyase'	'dcamp[c] -> amp[c] + fum[c] '	0	0	0
'ADSL2'	'adenylosuccinatelyase'	'25aics[c] -> aicar[c] + fum[c] '	0	0	0
'AICART'	'phosphoribosylaminoimidazolecarboxamideformyltransferase'	'10fthf[c] + aicar[c] <=> fprica[c] + thf[c] '	0	0	0
'IMPC'	'IMPcyclohydrolase'	'h2o[c] + imp[c] <=> fprica[c] '	0	0	0
'IMPD'	'IMPdehydrogenase'	'h2o[c] + imp[c] + nad[c] -> h[c] + nadh[c] + xmp[c] '	0	1000	0
'CTPS2'	'CTPsynthase(glutamine)'	'atp[c] + gln-DASH-L[c] + h2o[c] + utp[c] -> adp[c] + ctp[c] + glu-DASH-L[c] + 2 h[c] + pi[c] '	0	0	0
'DHORTS'	'dihydroorotase'	'dhor-DASH-S[c] + h2o[c] <=> cbasp[c] + h[c] '	0	0	0
'OMPDC'	'orotidine-5''-phosphatedecarboxylase'	'h[c] + orot5p[c] -> co2[c] + ump[c] '	0	0	0
'ORPT'	'orotatephosphoribosyltransferase'	'orot5p[c] + ppi[c] <=> orot[c] + prpp[c] '	0	0	0
'NTD1'	' 5''-nucleotidase(dUMP)'	'dump[c] + h2o[c] -> duri[c] + pi[c] '	0	1000	0
'NTD2'	' 5''-nucleotidase(UMP)'	'h2o[c] + ump[c] -> pi[c] + uri[c] '	0	0	0
'NTD3'	' 5''-nucleotidase(dCMP)'	'dcmp[c] + h2o[c] -> dcyt[c] + pi[c] '	0	1000	0
'NTD4'	' 5''-nucleotidase(CMP)'	'cmp[c] + h2o[c] -> cytd[c] + pi[c] '	0	0	0
'NTD5'	' 5''-nucleotidase(dTMP)'	'dtmp[c] + h2o[c] -> pi[c] + thymd[c] '	0	1000	0
'NTD6'	' 5''-nucleotidase(dAMP)'	'damp[c] + h2o[c] -> dad-DASH-2[c] + pi[c] '	0	0	0
'NTD7'	' 5''-nucleotidase(AMP)'	'amp[c] + h2o[c] -> adn[c] + pi[c] '	0	0	0
'NTD8'	' 5''-nucleotidase(dGMP)'	'dgmp[c] + h2o[c] -> dgsn[c] + pi[c] '	0	1000	0
'NTD9'	' 5''-nucleotidase(GMP)'	'gmp[c] + h2o[c] -> gsn[c] + pi[c] '	0	0	0
'NTD10'	' 5''-nucleotidase(XMP)'	'h2o[c] + xmp[c] -> pi[c] + xtsn[c] '	0	0	0
'NTD11'	' 5''-nucleotidase(IMP)'	'h2o[c] + imp[c] -> ins[c] + pi[c] '	0	0	0
'ADPT'	'adeninephosphoribosyltransferase'	'ade[c] + prpp[c] -> amp[c] + ppi[c] '	0	1000	0
'ADNK1'	'adenosinekinase'	'adn[c] + atp[c] -> adp[c] + amp[c] + h[c] '	0	1000	1
'ADK1'	'adenylatekinase'	'amp[c] + atp[c] <=> 2 adp[c] '	0	1000	1
'CYTK1'	'cytidylatekinase(CMP)'	'atp[c] + cmp[c] <=> adp[c] + cdp[c] '	0	0	0
'CYTK2'	'cytidylatekinase(dCMP)'	'atp[c] + dcmp[c] <=> adp[c] + dcdp[c] '	0	0	0
'UMPK'	'UMPkinase'	'atp[c] + ump[c] <=> adp[c] + udp[c] '	0	0	0
'GK1'	'guanylatekinase(GMP:ATP)'	'atp[c] + gmp[c] <=> adp[c] + gdp[c] '	-1000	1000	0
'DGK1'	'deoxyguanylatekinase(dGMP:ATP)'	'atp[c] + dgmp[c] <=> adp[c] + dgdp[c] '	-1000	1000	0
'DTMPK'	'dTMPkinase'	'atp[c] + dtmp[c] <=> adp[c] + dtdp[c] '	0	0	0
'NDPK1'	'nucleoside-diphosphatekinase(ATP:GDP)'	'atp[c] + gdp[c] <=> adp[c] + gtp[c] '	-1000	1000	1
'NDPK2'	'nucleoside-diphosphatekinase(ATP:UDP)'	'atp[c] + udp[c] <=> adp[c] + utp[c] '	-1000	1000	0
'NDPK3'	'nucleoside-diphosphatekinase(ATP:CDP)'	'atp[c] + cdp[c] <=> adp[c] + ctp[c] '	-1000	1000	0
'NDPK4'	'nucleoside-diphosphatekinase(ATP:dTDP)'	'atp[c] + dtdp[c] <=> adp[c] + dttp[c] '	-1000	1000	0
'NDPK5'	'nucleoside-diphosphatekinase(ATP:dGDP)'	'atp[c] + dgdp[c] <=> adp[c] + dgtp[c] '	-1000	1000	0
'NDPK6'	'nucleoside-diphosphatekinase(ATP:dUDP)'	'atp[c] + dudp[c] <=> adp[c] + dutp[c] '	-1000	1000	0
'NDPK7'	'nucleoside-diphosphatekinase(ATP:dCDP)'	'atp[c] + dcdp[c] <=> adp[c] + dctp[c] '	-1000	1000	0
'NDPK8'	'nucleoside-diphosphatekinase(ATP:dADP)'	'atp[c] + dadp[c] <=> adp[c] + datp[c] '	-1000	1000	0
'PUNP1'	'purine-nucleosidephosphorylase(Adenosine)'	'adn[c] + pi[c] <=> ade[c] + r1p[c] '	-1000	1000	1
'PUNP2'	'purine-nucleosidephosphorylase(Deoxyadenosine)'	'dad-DASH-2[c] + pi[c] <=> 2dr1p[c] + ade[c] '	-1000	1000	1
'PUNP3'	'purine-nucleosidephosphorylase(Guanosine)'	'gsn[c] + pi[c] <=> gua[c] + r1p[c] '	-1000	1000	0
'PUNP4'	'purine-nucleosidephosphorylase(Deoxyguanosine)'	'dgsn[c] + pi[c] <=> 2dr1p[c] + gua[c] '	-1000	1000	1
'PUNP5'	'purine-nucleosidephosphorylase(Inosine)'	'ins[c] + pi[c] <=> hxan[c] + r1p[c] '	-1000	1000	1
'PUNP6'	'purine-nucleosidephosphorylase(Deoxyinosine)'	'din[c] + pi[c] <=> 2dr1p[c] + hxan[c] '	-1000	1000	1
'PUNP7'	'purine-nucleosidephosphorylase(Xanthosine)'	'pi[c] + xtsn[c] <=> r1p[c] + xan[c] '	-1000	1000	0
'RNDR1'	'ribonucleoside-diphosphatereductase(ADP)'	'adp[c] + trdrd[c] -> dadp[c] + h2o[c] + trdox[c] '	0	0	0
'RNDR2'	'ribonucleoside-diphosphatereductase(GDP)'	'gdp[c] + trdrd[c] -> dgdp[c] + h2o[c] + trdox[c] '	0	0	0
'RNDR3'	'ribonucleoside-diphosphatereductase(CDP)'	'cdp[c] + trdrd[c] -> dcdp[c] + h2o[c] + trdox[c] '	0	0	0
'RNDR4'	'ribonucleoside-diphosphatereductase(UDP)'	'trdrd[c] + udp[c] -> dudp[c] + h2o[c] + trdox[c] '	0	0	0
'TMDS'	'thymidylatesynthase'	'dump[c] + mlthf[c] -> dhf[c] + dtmp[c] '	0	0	0
'TMDK1'	'thymidinekinase(ATP:thymidine)'	'atp[c] + thymd[c] -> adp[c] + dtmp[c] + h[c] '	0	0	0
'DURIK1'	'deoxyuridinekinase(ATP:Deoxyuridine)'	'atp[c] + duri[c] -> adp[c] + dump[c] + h[c] '	0	0	0
'TMDPP'	'thymidinephosphorylase'	'pi[c] + thymd[c] <=> 2dr1p[c] + thym[c] '	0	0	0
'URIK1'	'uridinekinase(ATP:Uridine)'	'atp[c] + uri[c] -> adp[c] + h[c] + ump[c] '	0	0	0
'CYTDK1'	'cytidinekinase(ATP)'	'atp[c] + cytd[c] -> adp[c] + cmp[c] + h[c] '	0	0	0
'HXPRT'	'hypoxanthinephosphoribosyltransferase(Hypoxanthine)'	'hxan[c] + prpp[c] -> imp[c] + ppi[c] '	0	0	0
'EX_glc(e)'	'D-Glucoseexchange'	' <=> glc-DASH-D[e] '	-1000	0	1
'EX_h2o(e)'	'H2Oexchange'	' <=> h2o[e] '	-1000	0	1
'EX_pi(e)'	'Phosphateexchange'	' <=> pi[e] '	-1000	0	1
'EX_h(e)'	'H+exchange'	' <=> h[e] '	-1000	0	1
'DMATT'	'dimethylallyltranstransferase'	'dmpp[c] + ipdp[c] -> grdp[c] + ppi[c] '	0	0	0
'GRTT'	'geranyltranstransferase'	'grdp[c] + ipdp[c] -> frdp[c] + ppi[c] '	0	0	0
'FRTT'	'farnesyltranstransferase'	'frdp[c] + ipdp[c] -> ggdp[c] + ppi[c] '	0	0	0
'RBFK'	'riboflavinkinase'	'atp[c] + ribflv[c] -> adp[c] + fmn[c] + h[c] '	0	0	0
'ACP1(FMN)'	'acidphosphatase(FMN)'	'fmn[c] + h2o[c] -> pi[c] + ribflv[c] '	0	1000	0
'DNADDP'	'DeaminidoNADdiphosphatase'	'dnad[c] + h2o[c] -> amp[c] + 2 h[c] + nicrnt[c] '	0	1000	1
'DHFR'	'dihydrofolatereductase'	'dhf[c] + h[c] + nadph[c] <=> nadp[c] + thf[c] '	0	0	0
'LEUTA'	'leucinetransaminase'	'akg[c] + leu-DASH-L[c] <=> 4mop[c] + glu-DASH-L[c] '	0	0	0
'PNTK'	'pantothenatekinase'	'atp[c] + pnto-DASH-R[c] -> 4ppan[c] + adp[c] + h[c] '	0	0	0
'PPCDC'	'phosphopantothenoylcysteinedecarboxylase'	'4ppcys[c] + h[c] -> co2[c] + pan4p[c] '	0	0	0
'PTPAT'	'pantetheine-phosphateadenylyltransferase'	'atp[c] + h[c] + pan4p[c] <=> dpcoa[c] + ppi[c] '	0	0	0
'DPCOAK'	'dephospho-CoAkinase'	'atp[c] + dpcoa[c] -> adp[c] + coa[c] + h[c] '	0	0	0
'DHPM1'	'dihydropyrimidinase(5,6-dihydrouracil)'	'56dura[c] + h2o[c] -> cala[c] + h[c] '	0	1000	0
'DHPM2'	'dihydropyrimidinase(dihydrothymine)'	'56dthm[c] + h2o[c] -> 3uib[c] + h[c] '	0	1000	0
'NADPN'	'NADPnucleosidase'	'h2o[c] + nadp[c] -> adprbp[c] + h[c] + ncam[c] '	0	1000	0
'NADN'	'NADnucleosidase'	'h2o[c] + nad[c] -> adprib[c] + h[c] + ncam[c] '	0	1000	0
'NNAT'	'nicotinate-nucleotideadenylyltransferase'	'atp[c] + h[c] + nicrnt[c] -> dnad[c] + ppi[c] '	0	1000	1
'NADK'	'NADkinase'	'atp[c] + nad[c] -> adp[c] + h[c] + nadp[c] '	0	0	0
'NADS2'	'NADsynthase(glutamine-hydrolysing)'	'atp[c] + dnad[c] + gln-DASH-L[c] + h2o[c] -> amp[c] + glu-DASH-L[c] + h[c] + nad[c] + ppi[c] '	0	0	0
'RBK_D'	'D-ribulokinase'	'atp[c] + rbl-DASH-D[c] -> adp[c] + h[c] + ru5p-DASH-D[c] '	0	1000	0
'FADDP'	'FADdiphosphatase'	'fad[c] + h2o[c] -> amp[c] + fmn[c] + 2 h[c] '	0	0	0
'FMNAT'	'FMNadenylyltransferase'	'atp[c] + fmn[c] + h[c] -> fad[c] + ppi[c] '	0	0	0
'NMNS'	'NMNsynthetase'	'h[c] + ncam[c] + prpp[c] -> nmn[c] + ppi[c] '	0	1000	0
'RNMK'	'ribosylnicotinamidekinase'	'atp[c] + rnam[c] -> adp[c] + h[c] + nmn[c] '	0	0	0
'DADNK'	'deoxyadenosinekinase'	'atp[c] + dad-DASH-2[c] -> adp[c] + damp[c] + h[c] '	0	1000	0
'GUAPRT'	'guaninephosphoribosyltransferase'	'gua[c] + prpp[c] -> gmp[c] + ppi[c] '	0	0	0
'ACCOAC'	'acetyl-CoAcarboxylase'	'accoa[c] + atp[c] + hco3[c] -> adp[c] + h[c] + malcoa[c] + pi[c] '	0	0	0
'ACACT1'	'acetyl-CoAC-acetyltransferase'	'2 accoa[c] -> aacoa[c] + coa[c] '	0	0	0
'HMBS'	'hydroxymethylbilanesynthase'	'h2o[c] + 4 ppbng[c] -> hmbil[c] + 4 nh4[c] '	0	0	0
'UPP3S'	'uroporphyrinogen-IIIsynthase'	'hmbil[c] -> h2o[c] + uppg3[c] '	0	0	0
'UPPDC1'	'uroporphyrinogendecarboxylase(uroporphyrinogenIII)'	'4 h[c] + uppg3[c] -> 4 co2[c] + cpppg3[c] '	0	0	0
'PDHm'	'pyruvatedehydrogenase'	'coa[m] + nad[m] + pyr[m] -> accoa[m] + co2[m] + nadh[m] '	0	0	0
'CSm'	'citratesynthase'	'accoa[m] + h2o[m] + oaa[m] -> cit[m] + coa[m] + h[m] '	0	1000	0
'NNDPR'	'nicotinate-nucleotidediphosphorylase(carboxylating)'	'2 h[c] + prpp[c] + quln[c] -> co2[c] + nicrnt[c] + ppi[c] '	0	1000	0
'ASP1DC'	'aspartate1-decarboxylase'	'asp-DASH-L[c] + h[c] -> ala-DASH-B[c] + co2[c] '	0	0	0
'ALCD1'	'alcoholdehydrogenase(methanol)'	'meoh[c] + nad[c] <=> fald[c] + h[c] + nadh[c] '	-1000	1000	0
'ADPRDP'	'ADPribosediphosphatase'	'adprib[c] + h2o[c] -> amp[c] + 2 h[c] + r5p[c] '	0	0	0
'ACONTm'	'Aconitatehydratase'	'cit[m] <=> icit[m] '	-1000	1000	1
'ICDHxm'	'Isocitratedehydrogenase(NAD+)'	'icit[m] + nad[m] -> akg[m] + co2[m] + nadh[m] '	0	0	0
'ICDHyp'	'Isocitratedehydrogenase(NADP+)'	'icit[x] + nadp[x] -> akg[x] + co2[x] + nadph[x] '	0	0	0
'SUCOAS1m'	'Succinate--CoAligase(GDP-forming)'	'coa[m] + gtp[m] + succ[m] <=> gdp[m] + pi[m] + succoa[m] '	-1000	0	1
'ME2m'	'malicenzyme(NADP),mitochondrial'	'mal-DASH-L[m] + nadp[m] -> co2[m] + nadph[m] + pyr[m] '	0	0	0
'MDH'	'malatedehydrogenase'	'mal-DASH-L[c] + nad[c] <=> h[c] + nadh[c] + oaa[c] '	-1000	1000	1
'FUM'	'fumarase'	'fum[c] + h2o[c] <=> mal-DASH-L[c] '	0	0	0
'MDHm'	'malatedehydrogenase,mitochondrial'	'mal-DASH-L[m] + nad[m] <=> h[m] + nadh[m] + oaa[m] '	0	0	0
'FUMm'	'fumarase,mitochondrial'	'fum[m] + h2o[m] <=> mal-DASH-L[m] '	0	1000	1
'HEX4'	'hexokinase(D-mannose:ATP)'	'atp[c] + man[c] -> adp[c] + h[c] + man6p[c] '	0	0	0
'HEX7'	'hexokinase(D-fructose:ATP)'	'atp[c] + fru[c] -> adp[c] + f6p[c] + h[c] '	0	0	0
'HEX10'	'hexokinase(D-glucosamine:ATP)'	'atp[c] + gam[c] -> adp[c] + gam6p[c] + h[c] '	0	0	0
'EX_arab-L(e)'	'L-Arabinoseexchange'	' <=> arab-DASH-L[e] '	0	0	0
'EX_fru(e)'	'D-Fructoseexchange'	' <=> fru[e] '	0	0	0
'EX_gal(e)'	'D-Galactoseexchange'	' <=> gal[e] '	0	0	0
'EX_xyl-D(e)'	'D-Xyloseexchange'	' <=> xyl-DASH-D[e] '	0	0	0
'MALT'	'alpha-glucosidase'	'h2o[c] + malt[c] -> 2 glc-DASH-D[c] '	0	1000	0
'TREH'	'alpha,alpha-trehalase'	'h2o[c] + tre[c] -> 2 glc-DASH-D[c] '	0	0	0
'PFK26'	' 6-phosphofructo-2-kinase'	'atp[c] + f6p[c] -> adp[c] + f26bp[c] + h[c] '	0	0	0
'ACSm'	'acetyl-CoAsynthetase'	'ac[m] + atp[m] + coa[m] -> accoa[m] + amp[m] + ppi[m] '	0	0	0
'GLYOX'	'hydroxyacylglutathionehydrolase'	'h2o[c] + lgt-DASH-S[c] -> gthrd[c] + h[c] + lac-DASH-D[c] '	0	1000	0
'GLYOXm'	'hydroxyacylglutathionehydrolase,mitochondrial'	'h2o[m] + lgt-DASH-S[m] -> gthrd[m] + h[m] + lac-DASH-D[m] '	0	1000	0
'LGTHL'	'lactoylglutathionelyase'	'gthrd[c] + mthgxl[c] -> lgt-DASH-S[c] '	0	1000	1
'PPAm'	'inorganicdiphosphatase'	'h2o[m] + ppi[m] -> h[m] + 2 pi[m] '	0	1000	0
'UAGDP'	'UDP-N-acetylglucosaminediphosphorylase'	'acgam1p[c] + h[c] + utp[c] -> ppi[c] + uacgam[c] '	0	0	0
'FBP26'	'Fructose-2,6-bisphosphate2-phosphatase'	'f26bp[c] + h2o[c] -> f6p[c] + pi[c] '	0	1000	0
'UNK2'	' 2-keto-4-methylthiobutyratetransamination'	'2kmb[c] + gln-DASH-L[c] + h[c] -> glu-DASH-L[c] + met-DASH-L[c] '	0	1000	0
'EX_acgam(e)'	'N-Acetyl-D-glucosamineexchange'	' <=> acgam[e] '	0	0	0
'EX_chol(e)'	'Cholineexchange'	'chol[e] <=> '	-1000	6.0241	0
'EX_cit(e)'	'Citrateexchange'	' <=> cit[e] '	-1000	0	1
'EX_crn(e)'	'L-Carnitineexchange'	'crn[e] <=> '	-1000	6.0241	0
'EX_fe3(e)'	'Fe3+exchange'	'fe3[e] <=> '	-1000	6.0241	0
'EX_gam(e)'	'D-Glucosamineexchange'	' <=> gam[e] '	0	0	0
'EX_gln-L(e)'	'L-Glutamineexchange'	' <=> gln-DASH-L[e] '	-1000	0	1
'EX_glyc(e)'	'Glycerolexchange'	'glyc[e] <=> '	-1000	6.0241	0
'EX_inost(e)'	'myo-Inositolexchange'	'inost[e] <=> '	-1000	6.0241	1
'EX_malt(e)'	'Maltoseexchange'	' <=> malt[e] '	0	0	0
'EX_man(e)'	'D-Mannoseexchange'	'man[e] <=> '	-1000	6.0241	0
'EX_rib-D(e)'	'D-Riboseexchange'	'rib-DASH-D[e] <=> '	-1000	6.0241	1
'EX_so4(e)'	'Sulfateexchange'	'so4[e] <=> '	-1000	6.0241	0
'EX_sucr(e)'	'Sucroseexchange'	'sucr[e] <=> '	-1000	6.0241	0
'EX_tre(e)'	'Trehaloseexchange'	' <=> tre[e] '	0	0	0
'NDP6'	'nucleoside-diphosphatase(dCDP)'	'dcdp[c] + h2o[c] -> dcmp[c] + h[c] + pi[c] '	0	1000	0
'NDP8'	'nucleoside-diphosphatase(dUDP)'	'dudp[c] + h2o[c] -> dump[c] + h[c] + pi[c] '	0	0	0
'EX_o2(e)'	'O2exchange'	'o2[e] <=> '	-1000	6.0241	1
'EX_co2(e)'	'CO2exchange'	'co2[e] <=> '	-1000	6.0241	1
'EX_ade(e)'	'Adenineexchange'	'ade[e] <=> '	-1000	6.0241	1
'EX_4abut(e)'	' 4-Aminobutanoateexchange'	'4abut[e] <=> '	-1000	6.0241	1
'EX_ac(e)'	'Acetateexchange'	' <=> ac[e] '	-1000	0	1
'EX_akg(e)'	' 2-Oxoglutarateexchange'	' <=> akg[e] '	0	0	0
'EX_ala-L(e)'	'L-Alanineexchange'	' <=> ala-DASH-L[e] '	-1000	0	1
'EX_arg-L(e)'	'L-Arginineexchange'	' <=> arg-DASH-L[e] '	-1000	0	1
'EX_asn-L(e)'	'L-Asparagineexchange'	' <=> asn-DASH-L[e] '	-1000	0	1
'EX_asp-L(e)'	'L-Aspartateexchange'	' <=> asp-DASH-L[e] '	-1000	0	1
'EX_csn(e)'	'Cytosineexchange'	' <=> csn[e] '	0	0	0
'EX_cytd(e)'	'Cytidineexchange'	'cytd[e] <=> '	-1000	6.0241	0
'EX_dcyt(e)'	'Deoxycytidineexchange'	'dcyt[e] <=> '	-1000	6.0241	0
'EX_etoh(e)'	'Ethanolexchange'	'etoh[e] <=> '	-1000	6.0241	1
'EX_glu-L(e)'	'L-Glutamateexchange'	' <=> glu-DASH-L[e] '	-1000	0	1
'EX_gua(e)'	'Guanineexchange'	' <=> gua[e] '	0	0	0
'EX_his-L(e)'	'L-Histidineexchange'	' <=> his-DASH-L[e] '	-1000	0	1
'EX_hxan(e)'	'Hypoxanthineexchange'	' <=> hxan[e] '	0	0	0
'EX_ile-L(e)'	'L-Isoleucineexchange'	' <=> ile-DASH-L[e] '	-1000	0	1
'EX_k(e)'	'K+exchange'	' <=> k[e] '	-1000	0	1
'EX_lac-L(e)'	'L-Lactateexchange'	'lac-DASH-L[e] <=> '	-1000	6.0241	1
'EX_leu-L(e)'	'L-Leucineexchange'	' <=> leu-DASH-L[e] '	-1000	0	1
'EX_na1(e)'	'Sodiumexchange'	' <=> na1[e] '	-1000	0	1
'EX_orn(e)'	'Ornithineexchange'	' <=> orn[e] '	0	0	0
'EX_phe-L(e)'	'L-Phenylalanineexchange'	' <=> phe-DASH-L[e] '	-1000	0	1
'EX_pro-L(e)'	'L-Prolineexchange'	' <=> pro-DASH-L[e] '	-1000	0	1
'EX_pyr(e)'	'Pyruvateexchange'	'pyr[e] <=> '	-1000	6.0241	1
'EX_succ(e)'	'Succinateexchange'	'succ[e] <=> '	-1000	6.0241	0
'EX_thr-L(e)'	'L-Threonineexchange'	' <=> thr-DASH-L[e] '	-1000	0	1
'EX_thymd(e)'	'Thymidineexchange'	'thymd[e] <=> '	-1000	6.0241	0
'EX_tyr-L(e)'	'L-Tyrosineexchange'	' <=> tyr-DASH-L[e] '	-1000	0	1
'EX_ura(e)'	'Uracilexchange'	'ura[e] <=> '	-1000	6.0241	0
'EX_uri(e)'	'Uridineexchange'	' <=> uri[e] '	0	0	0
'EX_val-L(e)'	'L-Valineexchange'	' <=> val-DASH-L[e] '	-1000	0	1
'H2Ot'	'H2Otransportviadiffusion'	'h2o[e] <=> h2o[c] '	0	0	0
'CO2tm'	'CO2transport(diffusion),mitochondrial'	'co2[c] <=> co2[m] '	-1000	1000	1
'PIt2m'	'phosphatetransporter,mitochondrial'	'h[c] + pi[c] <=> h[m] + pi[m] '	-1000	1000	1
'PYRt2m'	'pyruvatemitochondrialtransportviaprotonsymport'	'h[c] + pyr[c] <=> h[m] + pyr[m] '	0	0	0
'H2Otm'	'H2Otransport,mitochondrial'	'h2o[c] <=> h2o[m] '	0	0	0
'CITtbm'	'citratetransport,mitochondrial'	'cit[c] + pep[m] <=> cit[m] + pep[c] '	-1000	1000	0
'EX_nh4(e)'	'Ammoniaexchange'	'nh4[e] <=> '	-1000	6.0241	1
'PSERT'	'phosphoserinetransaminase'	'3php[c] + glu-DASH-L[c] -> akg[c] + pser-DASH-L[c] '	0	0	0
'SUCOASm'	'Succinate--CoAligase(ADP-forming)'	'atp[m] + coa[m] + succ[m] <=> adp[m] + pi[m] + succoa[m] '	0	0	0
'MALtm'	'malatetransport,mitochondrial'	'mal-DASH-L[c] + pi[m] <=> mal-DASH-L[m] + pi[c] '	0	0	0
'EX_ribflv(e)'	'Riboflavinexchange'	'ribflv[e] <=> '	-1000	6.0241	0
'HCO3Em'	'HCO3equilibrationreaction'	'co2[m] + h2o[m] <=> h[m] + hco3[m] '	-1000	1000	0
'DPGase'	'Diphosphoglyceratephosphatase'	'23dpg[c] + h2o[c] -> 3pg[c] + pi[c] '	0	1000	1
'EX_adn(e)'	'Adenosineexchange'	'adn[e] <=> '	-1000	6.0241	1
'EX_ins(e)'	'Inosineexchange'	'ins[e] <=> '	-1000	6.0241	1
'O2tm'	'O2transport(diffusion)'	'o2[c] <=> o2[m] '	-1000	1000	1
'CITtam'	'citratetransport,mitochondrial'	'cit[c] + mal-DASH-L[m] <=> cit[m] + mal-DASH-L[c] '	-1000	1000	1
'H2Otn'	'H2Otransport,nuclear'	'h2o[n] <=> h2o[c] '	-1000	1000	1
'EX_met-L(e)'	'L-Methionineexchange'	' <=> met-DASH-L[e] '	-1000	0	1
'HYXNt'	'Hypoxanthinetransport'	'hxan[e] <=> hxan[c] '	0	0	0
'H2CO3D'	'carboxylicaciddissociation'	'co2[c] + h2o[c] <=> h2co3[c] '	-1000	1000	1
'UGLT'	'UDPglucose--hexose-1-phosphateuridylyltransferase'	'gal1p[c] + udpg[c] <=> g1p[c] + udpgal[c] '	0	0	0
'SUCD1m'	'succinatedehydrogenase'	'fad[m] + succ[m] <=> fadh2[m] + fum[m] '	-1000	1000	1
'G6PDH2r'	'glucose6-phosphatedehydrogenase'	'g6p[c] + nadp[c] <=> 6pgl[c] + h[c] + nadph[c] '	0	0	0
'ME1m'	'malicenzyme(NAD),mitochondrial'	'mal-DASH-L[m] + nad[m] -> co2[m] + nadh[m] + pyr[m] '	0	0	0
'LCADi'	'lactaldehydedehydrogenase'	'h2o[c] + lald-DASH-L[c] + nad[c] -> 2 h[c] + lac-DASH-L[c] + nadh[c] '	0	1000	1
'ALCD2if'	'alcoholdehydrogenase,forwardrxn(ethanol->acetaldehyde)'	'etoh[c] + nad[c] -> acald[c] + h[c] + nadh[c] '	0	1000	1
'ORNDC'	'OrnithineDecarboxylase'	'h[c] + orn[c] -> co2[c] + ptrc[c] '	0	1000	0
'ABUTD'	'Aminobutyraldehydedehydrogenase'	'4abutn[c] + h2o[c] + nad[c] -> 4abut[c] + 2 h[c] + nadh[c] '	0	1000	0
'GLUDC'	'GlutamateDecarboxylase'	'glu-DASH-L[c] + h[c] -> 4abut[c] + co2[c] '	0	1000	1
'CO2t'	'CO2transporterviadiffusion'	'co2[e] <=> co2[c] '	-1000	1000	1
'O2t'	'o2transport(diffusion)'	'o2[e] <=> o2[c] '	-1000	1000	1
'EX_ala-D(e)'	'D-Alanineexchange'	' <=> ala-DASH-D[e] '	0	0	0
'EX_cys-L(e)'	'L-Cysteineexchange'	' <=> cys-DASH-L[e] '	-1000	0	1
'EX_dad-2(e)'	'Deoxyadenosineexchange'	'dad-DASH-2[e] <=> '	0	6.0241	1
'EX_duri(e)'	'Deoxyuridineexchange'	' <=> duri[e] '	0	0	0
'EX_for(e)'	'Formateexchange'	'for[e] <=> '	-1000	0	0
'EX_gly(e)'	'Glycineexchange'	' <=> gly[e] '	-1000	0	1
'EX_gsn(e)'	'Guanosineexchange'	' <=> gsn[e] '	0	0	0
'EX_lys-L(e)'	'L-Lysineexchange'	' <=> lys-DASH-L[e] '	-1000	0	1
'EX_ser-D(e)'	'D-Serineexchange'	'ser-DASH-D[e] <=> '	-1000	6.0241	0
'EX_ser-L(e)'	'L-Serineexchange'	' <=> ser-DASH-L[e] '	-1000	0	1
'EX_thm(e)'	'Thiaminexchange'	'thm[e] <=> '	-1000	6.0241	0
'EX_trp-L(e)'	'L-Tryptophanexchange'	' <=> trp-DASH-L[e] '	-1000	0	1
'EX_urea(e)'	'Ureaexchange'	'urea[e] <=> '	-1000	6.0241	1
'L-LACtm'	'L-lactatetransport,mitochondrial'	'h[c] + lac-DASH-L[c] <=> h[m] + lac-DASH-L[m] '	0	0	0
'GMPS2'	'GMPsynthase'	'atp[c] + gln-DASH-L[c] + h2o[c] + xmp[c] -> amp[c] + glu-DASH-L[c] + gmp[c] + 2 h[c] + ppi[c] '	0	0	0
'D-LACtm'	'D-lactatetransport,mitochondrial'	'h[c] + lac-DASH-D[c] <=> h[m] + lac-DASH-D[m] '	0	0	0
'ADK3'	'adentylatekinase(GTP)'	'amp[c] + gtp[c] <=> adp[c] + gdp[c] '	0	0	0
'PYNP2r'	'pyrimidine-nucleosidephosphorylase(uracil)'	'pi[c] + uri[c] <=> r1p[c] + ura[c] '	0	0	0
'DURIPP'	'deoxyuridinephosphorylase'	'duri[c] + pi[c] <=> 2dr1p[c] + ura[c] '	-1000	1000	0
'ALDD2xm'	'aldehydedehydrogenase(acetylaldehyde,NAD),mitochondrial'	'acald[m] + h2o[m] + nad[m] -> ac[m] + 2 h[m] + nadh[m] '	0	1000	1
'GLXtp'	'glyoxylatetransport,peroxisomal'	'glx[c] <=> glx[x] '	-1000	1000	1
'ACCOAtn'	'acetyl-CoAtransport,nuclear'	'accoa[c] <=> accoa[n] '	-1000	1000	1
'COAtn'	'coenzymeAtransport,nuclear'	'coa[c] <=> coa[n] '	-1000	1000	1
'SUCRe'	'sucrosehydrolyzingenxyme,extracellular'	'h2o[e] + sucr[e] -> fru[e] + glc-DASH-D[e] '	0	0	0
'GLYCt'	'glyceroltransportviachannel'	'glyc[c] <=> glyc[e] '	-1000	1000	0
'L-LACt2r'	'L-lactatereversibletransportviaprotonsymport'	'h[e] + lac-DASH-L[e] <=> h[c] + lac-DASH-L[c] '	0	0	0
'RIBt2'	'ribosetransportinviaprotonsymporter'	'h[e] + rib-DASH-D[e] -> h[c] + rib-DASH-D[c] '	0	1000	1
'XYLt'	'D-xylosereversibletransport'	'xyl-DASH-D[e] <=> xyl-DASH-D[c] '	0	0	0
'ACt2r'	'acetatereversibletransportviaprotonsymport'	'ac[e] + h[e] <=> ac[c] + h[c] '	0	1000	1
'ETOHt'	'ethanolreversibletransport'	'etoh[e] <=> etoh[c] '	-1000	1000	1
'ACALDt'	'acetaldehydereversibletransport'	'acald[e] <=> acald[c] '	-1000	1000	1
'EX_fe2(e)'	'Fe2+exchange'	'fe2[e] <=> '	-1000	6.0241	0
'ALAt4'	'Alanine-Sodiumsymporter'	'ala-DASH-L[e] + na1[e] -> ala-DASH-L[c] + na1[c] '	0	0	0
'EX_acald(e)'	'Acetaldehydeexchange'	'acald[e] <=> '	-1000	6.0241	1
'ADK1m'	'adenylatekinase,mitochondrial'	'amp[m] + atp[m] <=> 2 adp[m] '	-1000	1000	1
'ADK3m'	'adentylatekinase(GTP)'	'amp[m] + gtp[m] <=> adp[m] + gdp[m] '	-1000	1000	1
'AIRCr'	'phosphoribosylaminoimidazolecarboxylase'	'air[c] + co2[c] <=> 5aizc[c] + h[c] '	0	0	0
'TRDRm'	'thioredoxinreductase(NADPH)'	'h[m] + nadph[m] + trdox[m] -> nadp[m] + trdrd[m] '	0	0	0
'NDPK9'	'nucleoside-diphosphatekinase(ATP:IDP)'	'atp[c] + idp[c] <=> adp[c] + itp[c] '	-1000	1000	0
'UMPKn'	'UMPkinase,nuclear'	'atp[n] + ump[n] <=> adp[n] + udp[n] '	0	0	0
'ACGAMPM'	'phosphoacetylglucosaminemutase'	'acgam6p[c] <=> acgam1p[c] '	0	0	0
'ASPTAm'	'aspartatetransaminase'	'akg[m] + asp-DASH-L[m] <=> glu-DASH-L[m] + oaa[m] '	-1000	1000	0
'P450SCC1m'	'cholesterolmonooxygenase'	'chsterol[m] + h[m] + nadph[m] + o2[m] <=> 20ahchsterol[m] + h2o[m] + nadp[m] '	-1000	1000	0
'GHMT2rm'	'glycinehydroxymethyltransferase,reversible,mitochondrial'	'ser-DASH-L[m] + thf[m] <=> gly[m] + h2o[m] + mlthf[m] '	0	0	0
'GHMT2r'	'glycinehydroxymethyltransferase,reversible'	'ser-DASH-L[c] + thf[c] <=> gly[c] + h2o[c] + mlthf[c] '	-1000	1000	1
'CYSTS'	'cystathioninebeta-synthase'	'hcys-DASH-L[c] + ser-DASH-L[c] -> cyst-DASH-L[c] + h2o[c] '	0	0	0
'DCT'	'Dopachrometautomerase'	'L-DASH-dpchrm[c] <=> 56dihindlcrbxlt[c] '	0	0	0
'CYSTGL'	'cystathionineg-lyase'	'cyst-DASH-L[c] + h2o[c] -> 2obut[c] + cys-DASH-L[c] + nh4[c] '	0	0	0
'LEUTAm'	'leucinetransaminase,mitochondrial'	'akg[m] + leu-DASH-L[m] <=> 4mop[m] + glu-DASH-L[m] '	0	0	0
'ILETAm'	'isoleucinetransaminase,mitochondrial'	'akg[m] + ile-DASH-L[m] <=> 3mop[m] + glu-DASH-L[m] '	0	0	0
'AGPRim'	'N-acetyl-g-glutamyl-phosphatereductase,irreversible,mitochondrial'	'acg5p[m] + h[m] + nadph[m] -> acg5sa[m] + nadp[m] + pi[m] '	0	1000	0
'SPRMS'	'sperminesynthase'	'ametam[c] + spmd[c] -> 5mta[c] + h[c] + sprm[c] '	0	0	0
'TRPO2'	'L-Tryptophan:oxygen2,3-oxidoreductase(decyclizing)'	'o2[c] + trp-DASH-L[c] -> Lfmkynr[c] '	0	0	0
'PCLAD'	'picolinicaciddecarboxylase'	'cmusa[c] + h[c] -> am6sa[c] + co2[c] '	0	0	0
'AM6SAD'	'aminomuconate-semialdehydedehydrogenase'	'am6sa[c] + h2o[c] + nad[c] -> amuco[c] + 2 h[c] + nadh[c] '	0	1000	0
'TYRTAm'	'tyrosinetransaminase,mitochondrial'	'akg[m] + tyr-DASH-L[m] <=> 34hpp[m] + glu-DASH-L[m] '	-1000	1000	0
'GTHP'	'glutathioneperidoxase'	'2 gthrd[c] + h2o2[c] <=> gthox[c] + 2 h2o[c] '	-1000	1000	1
'GTHO'	'glutathioneoxidoreductase'	'gthox[c] + h[c] + nadph[c] -> 2 gthrd[c] + nadp[c] '	0	0	0
'APRTO2'	'N-acetylputrescine:oxygenoxireductase(deaminating)'	'aprut[c] + h2o[c] + o2[c] -> h2o2[c] + n4abutn[c] + nh4[c] '	0	1000	0
'NABTNO'	'N4-Acetylaminobutanal:NAD+oxidoreductase'	'h2o[c] + n4abutn[c] + nad[c] -> 4aabutn[c] + 2 h[c] + nadh[c] '	0	1000	0
'ACACT1r'	'acetyl-CoAC-acetyltransferase'	'2 accoa[c] <=> aacoa[c] + coa[c] '	0	0	0
'THFtm'	' 5,6,7,8-Tetrahydrofolatetransport,diffusion,mitochondrial'	'thf[c] <=> thf[m] '	-1000	1000	0
'PROtm'	'L-prolinetransport,mitochondrial'	'pro-DASH-L[c] <=> pro-DASH-L[m] '	-1000	1000	1
'GLUt2m'	'L-glutamatereversibletransportviaprotonsymport,mitochondrial'	'glu-DASH-L[c] + h[c] <=> glu-DASH-L[m] + h[m] '	-1000	0	1
'ACRNtm'	'O-acetylcarnintinetransportintomitochondriaviadiffusion'	'acrn[c] -> acrn[m] '	0	0	0
'CRNtim'	'L-carnitinetransportoutofmitochondriaviadiffusion'	'crn[m] -> crn[c] '	0	0	0
'ALAt2r'	'L-alaninereversibletransportviaprotonsymport'	'ala-DASH-L[e] + h[e] <=> ala-DASH-L[c] + h[c] '	0	0	0
'GLYt2r'	'glycinereversibletransportviaprotonsymport'	'gly[e] + h[e] <=> gly[c] + h[c] '	0	0	0
'PROt2r'	'L-prolinereversibletransportviaprotonsymport'	'h[e] + pro-DASH-L[e] <=> h[c] + pro-DASH-L[c] '	0	0	0
'CRNt'	'L-carnitinereversibletransport'	'crn[e] <=> crn[c] '	-1000	1000	1
'NACUP'	'Nicotinicaciduptake'	'nac[e] -> nac[c] '	0	1000	0
'CPPPGO'	'coproporphyrinogenoxidase(O2required)'	'cpppg3[c] + 2 h[c] + o2[c] -> 2 co2[c] + 2 h2o[c] + pppg9[c] '	0	0	0
'EHGLAT'	'L-erythro-4-Hydroxyglutamate:2-oxoglutarateaminotransferase'	'akg[c] + e4hglu[c] -> 4h2oglt[c] + glu-DASH-L[c] '	0	0	0
'4HGLSDm'	'L-4-hydroxyglutamatesemialdehydedehydrogenase,mitochondrial'	'4hglusa[m] + h2o[m] + nad[m] <=> e4hglu[m] + 2 h[m] + nadh[m] '	-1000	1000	1
'EHGLATm'	'L-erythro-4-Hydroxyglutamate:2-oxoglutarateaminotransferase,mitochondrial'	'akg[m] + e4hglu[m] -> 4h2oglt[m] + glu-DASH-L[m] '	0	1000	0
'CO2tn'	'CO2nucleartransportviadiffusion'	'co2[n] <=> co2[c] '	-1000	1000	0
'H2O2tp'	'hydrogenperoxideperoxisomaltransportviadiffusion'	'h2o2[c] <=> h2o2[x] '	-1000	1000	1
'COAtp'	'coenzymeAtransport,peroxisomal'	'coa[c] <=> coa[x] '	-1000	1000	1
'DALAt2r'	'D-alaninetransportviaprotonsymport'	'ala-DASH-D[e] + h[e] <=> ala-DASH-D[c] + h[c] '	0	0	0
'4ABUTtm'	' 4-aminobutanoatemitochondrialtransportviadiffusion'	'4abut[c] <=> 4abut[m] '	-1000	1000	0
'PROt4'	'Na+/Proline-Lsymporter'	'na1[e] + pro-DASH-L[e] -> na1[c] + pro-DASH-L[c] '	0	1000	1
'PYDXNK'	'pyridoxinekinase'	'atp[c] + pydxn[c] -> adp[c] + h[c] + pdx5p[c] '	0	0	0
'PYDAMK'	'pyridoxaminekinase'	'atp[c] + pydam[c] -> adp[c] + h[c] + pyam5p[c] '	0	0	0
'PYDXK'	'pyridoxalkinase'	'atp[c] + pydx[c] -> adp[c] + h[c] + pydx5p[c] '	0	0	0
'PDX5PO'	'pyridoxine5''-phosphateoxidase'	'o2[c] + pdx5p[c] <=> h2o2[c] + pydx5p[c] '	0	0	0
'HYPOE'	'hypotheticalenyme'	'h2o[c] + pyam5p[c] -> pi[c] + pydam[c] '	0	0	0
'NNATm'	'nicotinate-nucleotideadenylyltransferase,mitochondrial'	'atp[m] + h[m] + nicrnt[m] -> dnad[m] + ppi[m] '	0	0	0
'NMNATm'	'nicotinamide-nucleotideadenylyltransferase,mitochondrial'	'atp[m] + h[m] + nmn[m] -> nad[m] + ppi[m] '	0	0	0
'ALASm'	' 5-aminolevulinatesynthase'	'gly[m] + h[m] + succoa[m] -> 5aop[m] + co2[m] + coa[m] '	0	0	0
'BTNt2'	'Biotinreversibletransportviaprotonsymport'	'btn[e] + h[e] <=> btn[c] + h[c] '	0	0	0
'DHFtm'	'dihydrofolatereversiblemitochondrialtransport'	'dhf[c] <=> dhf[m] '	-1000	1000	0
'5AOPtm'	' 5-Aminolevulinatemitochondrialtransport'	'5aop[c] <=> 5aop[m] '	-1000	1000	0
'PPPG9tm'	'protoporphyrinogenIXmitochondrialtransport'	'pppg9[c] <=> pppg9[m] '	-1000	1000	0
'PYRt2r'	'pyruvatereversibletransportviaprotonsymport'	'h[e] + pyr[e] <=> h[c] + pyr[c] '	-1000	0	1
'EX_btn(e)'	'Biotinexchange'	'btn[e] <=> '	-1000	6.0241	0
'EX_dgsn(e)'	'Deoxyguanosineexchange'	'dgsn[e] <=> '	-1000	6.0241	1
'EX_din(e)'	'Deoxyinosineexchange'	'din[e] <=> '	0	6.0241	1
'EX_gthox(e)'	'Oxidizedglutathioneexchange'	'gthox[e] <=> '	-1000	6.0241	1
'EX_pnto-R(e)'	'(R)-Pantothenateexchange'	' <=> pnto-DASH-R[e] '	0	0	0
'EX_thym(e)'	'Thymineexchange'	' <=> thym[e] '	0	0	0
'FCLTm'	'Ferrochelatase,mitochondrial'	'fe2[m] + ppp9[m] -> 2 h[m] + pheme[m] '	0	0	0
'PYDXPP'	'Pyridoxal5-phosphatephosphatase'	'h2o[c] + pydx5p[c] -> pi[c] + pydx[c] '	0	0	0
'PDXPP'	'Pyridoxine5-phosphatephosphatase'	'h2o[c] + pdx5p[c] -> pi[c] + pydxn[c] '	0	0	0
'MDRPD'	' 5-Methylthio-5-deoxy-D-ribulose1-phosphatedehydratase'	'5mdru1p[c] -> dkmpp[c] + h2o[c] '	0	1000	0
'DKMPPD'	' 2,3-diketo-5-methylthio-1-phosphopentanedegradationreaction'	'dkmpp[c] + h2o[c] + o2[c] -> 2kmb[c] + for[c] + 2 h[c] + pi[c] '	0	1000	0
'UREAt'	'Ureatransportviafacilitatediffusion'	'urea[e] <=> urea[c] '	0	1000	1
'GUAt'	'Guaninetransport'	'gua[e] <=> gua[c] '	0	0	0
'FACOAL161'	'fatty-acid--CoAligase(hexadecenoate)'	'atp[c] + coa[c] + hdcea[c] <=> amp[c] + hdcoa[c] + ppi[c] '	0	0	0
'ACOAO7p'	'acyl-CoAoxidase(hexadecanoyl-CoA),peroxisomal'	'o2[x] + pmtcoa[x] -> h2o2[x] + hdd2coa[x] '	0	1000	1
'ACACT8p'	'acetyl-CoAacyltransferase(hexadecanoyl-CoA),peroxisomal'	'3ohodcoa[x] + coa[x] -> accoa[x] + pmtcoa[x] '	0	1000	0
'ACACT7p'	'acetyl-CoAacyltransferase(tetradecanoyl-CoA),peroxisomal'	'3ohdcoa[x] + coa[x] -> accoa[x] + tdcoa[x] '	0	1000	0
'ACACT6p'	'acetyl-CoAC-acetyltransferase(dodecanoyl),peroxisomal'	'3otdcoa[x] + coa[x] -> accoa[x] + ddcacoa[x] '	0	1000	0
'ACACT5p'	'acetyl-CoAC-acyltransferase(decanoyl-CoA),peroxisomal'	'3oddcoa[x] + coa[x] -> accoa[x] + dcacoa[x] '	0	1000	0
'ACACT4p'	'acetyl-CoAC-acetyltransferase(octanoyl-CoA),peroxisomal'	'3odcoa[x] + coa[x] -> accoa[x] + occoa[x] '	0	1000	0
'NAt3_1'	'sodiumprotonantiporter(H:NAis1:1)'	'h[e] + na1[c] <=> h[c] + na1[e] '	0	0	0
'EX_amp(e)'	'AMPexchange'	'amp[e] <=> '	-1000	6.0241	1
'EX_fuc-L(e)'	'L-Fucoseexchange'	'fuc-DASH-L[e] <=> '	-1000	6.0241	0
'EX_hdca(e)'	'Hexadecanoate(n-C16:0)exchange'	'hdca[e] <=> '	-1000	6.0241	0
'EX_lcts(e)'	'Lactoseexchange'	' <=> lcts[e] '	0	0	0
'EX_nac(e)'	'Nicotinateexchange'	'nac[e] <=> '	-1000	6.0241	0
'EX_nad(e)'	'Nicotinamideadeninedinucleotideexchange'	' <=> nad[e] '	0	0	0
'EX_ocdca(e)'	'octadecanoate(n-C18:0)exchange'	' <=> ocdca[e] '	0	0	0
'EX_ttdca(e)'	'tetradecanoate(n-C14:0)exchange'	' <=> ttdca[e] '	0	0	0
'SERPT'	'serineC-palmitoyltransferase'	'h[c] + pmtcoa[c] + ser-DASH-L[c] -> 3dsphgn[c] + co2[c] + coa[c] '	0	0	0
'3DSPHR'	' 3-Dehydrosphinganinereductase'	'3dsphgn[c] + h[c] + nadph[c] -> nadp[c] + sphgn[c] '	0	0	0
'FAS100COA'	'fattyacyl-CoAsynthase(n-C10:0CoA)'	'3 h[c] + malcoa[c] + 2 nadph[c] + occoa[c] -> co2[c] + coa[c] + dcacoa[c] + h2o[c] + 2 nadp[c] '	0	0	0
'FAS80COA_L'	'fattyacyl-CoAsynthase(n-C8:0CoA),lumpedreaction'	'accoa[c] + 9 h[c] + 3 malcoa[c] + 6 nadph[c] -> 3 co2[c] + 3 coa[c] + 3 h2o[c] + 6 nadp[c] + occoa[c] '	0	0	0
'FAS120COA'	'fatty-acyl-CoAsynthase(n-C12:0CoA)'	'dcacoa[c] + 3 h[c] + malcoa[c] + 2 nadph[c] -> co2[c] + coa[c] + ddcacoa[c] + h2o[c] + 2 nadp[c] '	0	0	0
'FAS140COA'	'fatty-acyl-CoAsynthase(n-C14:0CoA)'	'ddcacoa[c] + 3 h[c] + malcoa[c] + 2 nadph[c] -> co2[c] + coa[c] + h2o[c] + 2 nadp[c] + tdcoa[c] '	0	0	0
'FAS160COA'	'fatty-acyl-CoAsynthase(n-C16:0CoA)'	'3 h[c] + malcoa[c] + 2 nadph[c] + tdcoa[c] -> co2[c] + coa[c] + h2o[c] + 2 nadp[c] + pmtcoa[c] '	0	0	0
'FAS180COA'	'fatty-acyl-CoAsynthase(n-C18:0CoA)'	'3 h[c] + malcoa[c] + 2 nadph[c] + pmtcoa[c] -> co2[c] + coa[c] + h2o[c] + 2 nadp[c] + stcoa[c] '	0	0	0
'GCALDD'	'Glycolaldehydedehydrogenase'	'gcald[c] + h2o[c] + nad[c] -> glyclt[c] + 2 h[c] + nadh[c] '	0	1000	1
'SQLEr'	'Squaleneepoxidase,endoplasmicreticular(NADP)'	'h[r] + nadph[r] + o2[r] + sql[r] -> Ssq23epx[r] + h2o[r] + nadp[r] '	0	0	0
'TTDCAt'	'Tetradecanoate(n-C14:0)transportinviauniport'	'ttdca[e] -> ttdca[c] '	0	1000	0
'GLYC3Ptm'	'glycerol-3-phosphateshuttle'	'glyc3p[c] -> glyc3p[m] '	0	1000	0
'HMGCOAtm'	'Hydroxymethylglutaryl-CoAreversiblemitochondrialtransport'	'hmgcoa[c] <=> hmgcoa[m] '	-1000	1000	0
'EX_hdcea(e)'	'hexadecenoate(n-C16:1)exchange'	' <=> hdcea[e] '	0	0	0
'EX_ocdcea(e)'	'octadecenoate(n-C18:1)exchange'	' <=> ocdcea[e] '	0	0	0
'DRBK'	'Deoxyribokinase'	'atp[c] + drib[c] -> 2dr5p[c] + adp[c] + h[c] '	0	1000	1
'SBTD_D2'	'D-sorbitoldehydrogenase(D-fructoseproducing)'	'nad[c] + sbt-DASH-D[c] -> fru[c] + h[c] + nadh[c] '	0	1000	1
'ARABR'	'arabinosereductase'	'arab-DASH-L[c] + h[c] + nadph[c] -> abt[c] + nadp[c] '	0	1000	0
'XYLTt'	'Xylitoltransportviapassivediffusion'	'xylt[e] <=> xylt[c] '	-1000	1000	0
'D-LACt2'	'D-lactatetransportviaprotonsymport'	'h[e] + lac-DASH-D[e] <=> h[c] + lac-DASH-D[c] '	0	0	0
'EX_lac-D(e)'	'D-lactateexchange'	' <=> lac-DASH-D[e] '	0	0	0
'ACACT9p'	'acetyl-CoAacyltransferase(tetracosanoyl-CoA),peroxisomal'	'3ohxccoa[x] + coa[x] -> accoa[x] + ttccoa[x] '	0	1000	0
'ACt2m'	'acetatemitochondrialtransportviaprotonsymport'	'ac[c] + h[c] <=> ac[m] + h[m] '	-1000	1000	1
'H2Otp'	'H2Otransport,peroxisomal'	'h2o[c] <=> h2o[x] '	-1000	1000	1
'CO2tp'	'CO2peroxisomaltransport'	'co2[c] <=> co2[x] '	-1000	1000	0
'CO2tg'	'CO2Golgitransport'	'co2[c] <=> co2[g] '	-1000	1000	0
'O2ter'	'O2transport,endoplasmicreticulum'	'o2[c] <=> o2[r] '	-1000	1000	1
'H2Oter'	'H2Oendoplasmicreticulumtransport'	'h2o[c] <=> h2o[r] '	-1000	1000	1
'EX_thmmp(e)'	'Thiaminmonophosphateexchange'	' <=> thmmp[e] '	0	0	0
'EX_abt(e)'	'L-Arabinitolexchange'	' <=> abt[e] '	0	0	0
'EX_xylt(e)'	'Xylitolexchange'	' <=> xylt[e] '	0	0	0
'CITL'	'Citratelyase'	'cit[c] -> ac[c] + oaa[c] '	0	0	0
'GMAND'	'GDP-D-mannosedehydratase'	'gdpmann[c] -> gdpddman[c] + h2o[c] '	0	0	0
'MMCD'	'Methylmalonyl-CoAdecarboxylase'	'h[c] + mmcoa-DASH-S[c] -> co2[c] + ppcoa[c] '	0	0	0
'CO2ter'	'CO2endoplasmicreticulartransportviadiffusion'	'co2[c] <=> co2[r] '	-1000	1000	0
'MCITS'	' 2-methylcitratesynthase'	'h2o[c] + oaa[c] + ppcoa[c] -> 2mcit[c] + coa[c] + h[c] '	0	1000	0
'G6Pter'	'glucose6-phosphateendoplasmicreticulartransportviadiffusion'	'g6p[c] <=> g6p[r] '	-1000	1000	0
'AHCYStn'	'S-adenosyl-L-homocysteinenucleartransport'	'ahcys[c] <=> ahcys[n] '	-1000	1000	0
'AMETtn'	'S-adenosyl-L-methioninenucleartransport'	'amet[c] <=> amet[n] '	-1000	1000	0
'DUMPtn'	'dUMPnucleartransport'	'dump[c] <=> dump[n] '	-1000	1000	0
'PYRt2p'	'pyruvateperoxisomaltransportviaprotonsymport'	'h[c] + pyr[c] <=> h[x] + pyr[x] '	0	0	0
'NH4tp'	'ammoniaperoxisomaltransport'	'nh4[c] <=> nh4[x] '	-1000	1000	1
'GCCcm'	'glycine-cleavagecomplex(lipoylprotein),mitochondrial'	'dhlpro[m] + nad[m] <=> h[m] + lpro[m] + nadh[m] '	0	0	0
'GCC2cm'	'glycine-cleavagecomplex(lipoamide),mitochondrial'	'dhlam[m] + nad[m] <=> h[m] + lpam[m] + nadh[m] '	0	0	0
'UDPGD'	'UDPglucose6-dehydrogenase'	'h2o[c] + 2 nad[c] + udpg[c] -> 3 h[c] + 2 nadh[c] + udpglcur[c] '	0	0	0
'PGLYCP'	'Phosphoglycolatephosphatase'	'2pglyc[c] + h2o[c] -> glyclt[c] + pi[c] '	0	1000	0
'GLYCLTDy'	'Glycolatedehydrogenase(NADP)'	'glx[c] + h[c] + nadph[c] -> glyclt[c] + nadp[c] '	0	1000	1
'HPYRRy'	'Hydroxypyruvatereductase(NADPH)'	'h[c] + hpyr[c] + nadph[c] -> glyc-DASH-R[c] + nadp[c] '	0	1000	0
'TDPGDH'	'dTDPglucose4,6-dehydratase'	'dtdpglu[c] -> dtdp4d6dg[c] + h2o[c] '	0	0	0
'G1PTT'	'glucose-1-phosphatethymidylyltransferase'	'dttp[c] + g1p[c] + h[c] -> dtdpglu[c] + ppi[c] '	0	1000	0
'TDPDRE'	'dTDP-4-dehydrorhamnose3,5-epimerase'	'dtdp4d6dg[c] -> dtdp4d6dm[c] '	0	1000	0
'TDPDRR'	'dTDP-4-dehydrorhamnosereductase'	'dtdp4d6dm[c] + h[c] + nadph[c] -> dtdprmn[c] + nadp[c] '	0	1000	0
'GPDDA1'	'Glycerophosphodiesterphosphodiesterase(Glycerophosphocholine)'	'g3pc[c] + h2o[c] -> chol[c] + glyc3p[c] + h[c] '	0	1000	0
'MAN1PT2'	'mannose-1-phosphateguanylyltransferase(GDP)'	'gdp[c] + h[c] + man1p[c] -> gdpmann[c] + pi[c] '	0	0	0
'ADNCYC'	'adenylatecyclase'	'atp[c] -> camp[c] + ppi[c] '	0	1000	1
'MI1PP'	'myo-inositol1-phosphatase'	'h2o[c] + mi1p-DASH-D[c] -> inost[c] + pi[c] '	0	1000	0
'PDE1'	' 3'',5''-cyclic-nucleotidephosphodiesterase'	'camp[c] + h2o[c] -> amp[c] + h[c] '	0	1000	1
'MI1PS'	'myo-Inositol-1-phosphatesynthase'	'g6p[c] -> mi1p-DASH-D[c] '	0	0	0
'ACCOAL'	'acetate-CoAligase(ADP-forming)'	'atp[c] + coa[c] + ppa[c] -> adp[c] + pi[c] + ppcoa[c] '	0	0	0
'AMCOXO'	' 2-aminomuconatereductase'	'amuco[c] + h2o[c] + h[c] + nadph[c] -> 2oxoadp[c] + nadp[c] + nh4[c] '	0	1000	0
'PDE4'	' 3'',5''-cyclic-nucleotidephosphodiesterase'	'35cgmp[c] + h2o[c] -> gmp[c] + h[c] '	0	0	0
'HKYNH'	' 3-Hydroxy-L-kynureninehydrolase'	'h2o[c] + hLkynr[c] -> 3hanthrn[c] + ala-DASH-L[c] '	0	0	0
'3HAO'	' 3-hydroxyanthranilate3,4-dioxygenase'	'3hanthrn[c] + o2[c] -> cmusa[c] + h[c] '	0	1000	0
'MACACI'	'maleylacetoacetateisomerase'	'4mlacac[c] -> 4fumacac[c] '	0	0	0
'FUMAC'	'fumarylacetoacetase'	'4fumacac[c] + h2o[c] -> acac[c] + fum[c] + h[c] '	0	1000	0
'HGNTOR'	'Homogentisate:oxygen1,2-oxidoreductase(decyclizing)'	'hgentis[c] + o2[c] -> 4mlacac[c] + h[c] '	0	1000	0
'BETALDHx'	'betaine-aldehydedehydrogenase'	'betald[c] + h2o[c] + nad[c] -> glyb[c] + 2 h[c] + nadh[c] '	0	1000	0
'KYN'	'kynureninase'	'Lkynr[c] + h2o[c] -> ala-DASH-L[c] + anth[c] + h[c] '	0	0	0
'FKYNH'	'N-Formyl-L-kynurenineamidohydrolase'	'Lfmkynr[c] + h2o[c] -> Lkynr[c] + for[c] + h[c] '	0	1000	0
'FALDH'	'formaldehydedehydrogenase'	'fald[c] + gthrd[c] + nad[c] <=> Sfglutth[c] + h[c] + nadh[c] '	-1000	1000	0
'SFGTH'	'S-Formylglutathionehydralase'	'Sfglutth[c] + h2o[c] <=> for[c] + gthrd[c] + h[c] '	0	0	0
'ACACt2'	'acetoacetatetransportviaprotonsymport'	'acac[e] + h[e] <=> acac[c] + h[c] '	0	0	0
'CHLPCTD'	'cholinephosphatecytididyltransferase'	'cholp[c] + ctp[c] + h[c] -> cdpchol[c] + ppi[c] '	0	0	0
'CHOLK'	'Cholinekinase'	'atp[c] + chol[c] -> adp[c] + cholp[c] + h[c] '	0	0	0
'ETHAK'	'Ethanolaminekinase'	'atp[c] + etha[c] -> adp[c] + ethamp[c] + h[c] '	0	0	0
'PETHCT'	'phosphoethanolaminecytidyltransferase'	'ctp[c] + ethamp[c] + h[c] -> cdpea[c] + ppi[c] '	0	0	0
'34HPPOR'	' 4-Hydroxyphenylpyruvate:oxygenoxidoreductase'	'34hpp[c] + o2[c] -> co2[c] + hgentis[c] '	0	1000	0
'ALDD20x'	'aldehydedehydrogenase(indole-3-acetaldehyde,NAD)'	'h2o[c] + id3acald[c] + nad[c] -> 2 h[c] + ind3ac[c] + nadh[c] '	0	1000	0
'ALDD20xm'	'aldehydedehydrogenase(indole-3-acetaldehyde,NAD),mitochondrial'	'h2o[m] + id3acald[m] + nad[m] -> 2 h[m] + ind3ac[m] + nadh[m] '	0	1000	0
'SLCBK1'	'sphingolipidlongchainbasekinase(sphinganine)'	'atp[c] + sphgn[c] -> adp[c] + h[c] + sph1p[c] '	0	1000	1
'MLTG1'	'Maltodextringlucosidase(maltotriose)'	'h2o[c] + malttr[c] -> glc-DASH-D[c] + malt[c] '	0	1000	0
'SPODM'	'superoxidedismutase'	'2 h[c] + 2 o2s[c] -> h2o2[c] + o2[c] '	0	1000	1
'PEAMNO'	'Phenethylamineoxidase'	'h2o[c] + o2[c] + peamn[c] -> h2o2[c] + nh4[c] + pacald[c] '	0	1000	0
'ALDD19x'	'aldehydedehydrogenase(phenylacetaldehyde,NAD)'	'h2o[c] + nad[c] + pacald[c] -> 2 h[c] + nadh[c] + pac[c] '	0	0	0
'PACCOAL'	'phenylacetate-CoAligase'	'atp[c] + coa[c] + pac[c] -> amp[c] + phaccoa[c] + ppi[c] '	0	1000	0
'ARAB-Lt'	'L-arabinoaseextracellulartransport'	'arab-DASH-L[e] <=> arab-DASH-L[c] '	-1000	1000	0
'FBA2'	'D-Fructose1-phosphateD-glyceraldehyde-3-phosphate-lyase'	'f1p[c] <=> dhap[c] + glyald[c] '	-1000	1000	1
'SELNPS'	'Selenophosphatesynthase'	'atp[c] + h2o[c] + seln[c] -> amp[c] + pi[c] + selnp[c] '	0	1000	0
'SERt4'	'L-serineviasodiumsymport'	'na1[e] + ser-DASH-L[e] -> na1[c] + ser-DASH-L[c] '	0	0	0
'THRt4'	'L-threonineviasodiumsymport'	'na1[e] + thr-DASH-L[e] -> na1[c] + thr-DASH-L[c] '	0	0	0
'TREHe'	'alpha,alpha-trehalase'	'h2o[e] + tre[e] -> 2 glc-DASH-D[e] '	0	0	0
'BUTt2r'	'Butyratetransportviaprotonsymport,reversible'	'but[e] + h[e] <=> but[c] + h[c] '	0	0	0
'AMANK'	'N-acetyl-D-mannosaminekinase'	'acmana[c] + atp[c] -> acmanap[c] + adp[c] + h[c] '	0	0	0
'EX_but(e)'	'Butyrate(n-C4:0)exchange'	'but[e] <=> '	-1000	6.0241	0
'EX_glyb(e)'	'Glycinebetaineexchange'	'glyb[e] <=> '	-1000	6.0241	0
'EX_taur(e)'	'Taurineexchange'	'taur[e] <=> '	-1000	6.0241	0
'EX_tsul(e)'	'Thiosulfateexchange'	' <=> tsul[e] '	0	0	0
'EX_malttr(e)'	'Maltotrioseexchange'	' <=> malttr[e] '	0	0	0
'ATPtm'	'ADP/ATPtransporter,mitochondrial'	'adp[c] + atp[m] -> adp[m] + atp[c] '	0	1000	1
'CRNCARtp'	'carnitine-acetylcarnitinecarrier,peroxisomal'	'acrn[x] + crn[c] -> acrn[c] + crn[x] '	0	1000	0
'ORNt3m'	'ornithinemitochondrialtransportviaprotonantiport'	'h[c] + orn[m] <=> h[m] + orn[c] '	0	0	0
'CATp'	'catalaseA,peroxisomal'	'2 h2o2[x] -> 2 h2o[x] + o2[x] '	0	1000	1
'EX_gthrd(e)'	'Reducedglutathioneexchange'	' <=> gthrd[e] '	-1000	0	1
'INSt'	'Inosinetransport(diffusion)'	'ins[e] <=> ins[c] '	0	0	0
'EX_atp(e)'	'ATPexchange'	'atp[e] <=> '	0	6.0241	0
'ITCOALm'	'Itaconate--CoAligase(ADP-forming),mitochondrial'	'atp[m] + coa[m] + itacon[m] <=> adp[m] + itaccoa[m] + pi[m] '	0	0	0
'ICDHy'	'isocitratedehydrogenase(NADP)'	'icit[c] + nadp[c] -> akg[c] + co2[c] + nadph[c] '	0	0	0
'DPGM'	'Diphosphoglyceromutase'	'13dpg[c] <=> 23dpg[c] + h[c] '	-1000	1000	1
'PEPCK'	'Phosphoenolpyruvatecarboxykinase(GTP)'	'gtp[c] + oaa[c] -> co2[c] + gdp[c] + pep[c] '	0	1000	1
'ACACT1rm'	'acetyl-CoAC-acetyltransferase,mitochondrial'	'2 accoa[m] <=> aacoa[m] + coa[m] '	-1000	1000	0
'ACOATA'	'Acetyl-CoAACPtransacylase'	'ACP[c] + accoa[c] <=> acACP[c] + coa[c] '	0	0	0
'FA120ACPH'	'fatty-acyl-ACPhydrolase'	'ddcaACP[c] + h2o[c] <=> ACP[c] + ddca[c] + h[c] '	0	0	0
'FA140ACPH'	'fatty-acyl-ACPhydrolase'	'h2o[c] + myrsACP[c] <=> ACP[c] + h[c] + ttdca[c] '	0	0	0
'FA141ACPH'	'fatty-acyl-ACPhydrolase'	'h2o[c] + tdeACP[c] <=> ACP[c] + h[c] + ttdcea[c] '	0	0	0
'FA160ACPH'	'fatty-acyl-ACPhydrolase'	'h2o[c] + palmACP[c] <=> ACP[c] + h[c] + hdca[c] '	0	0	0
'FA180ACPH'	'fatty-acyl-ACPhydrolase'	'h2o[c] + ocdcaACP[c] <=> ACP[c] + h[c] + ocdca[c] '	0	0	0
'FA161ACPH'	'fatty-acyl-ACPhydrolase'	'h2o[c] + hdeACP[c] <=> ACP[c] + h[c] + hdcea[c] '	0	0	0
'FA181ACPH'	'fatty-acyl-ACPhydrolase'	'h2o[c] + octeACP[c] <=> ACP[c] + h[c] + ocdcea[c] '	0	0	0
'FA182ACPH'	'fatty-acyl-ACPhydrolase'	'h2o[c] + ocdcyaACP[c] <=> ACP[c] + h[c] + ocdcya[c] '	0	0	0
'PPPGOm'	'protoporphyrinogenoxidase,mitochondrial'	'3 o2[m] + 2 pppg9[m] -> 6 h2o[m] + 2 ppp9[m] '	0	0	0
'MCOATA'	'Malonyl-CoA-ACPtransacylase'	'ACP[c] + malcoa[c] <=> coa[c] + malACP[c] '	0	0	0
'MCOATAm'	'Malonyl-CoA-ACPtransacylase,mitochondrial'	'ACP[m] + malcoa[m] <=> coa[m] + malACP[m] '	0	0	0
'TMDPPK'	'thiamine-diphosphatekinase'	'atp[c] + thmpp[c] -> adp[c] + thmtp[c] '	0	1000	0
'SBTR'	'D-sorbitolreductase'	'glc-DASH-D[c] + h[c] + nadph[c] -> nadp[c] + sbt-DASH-D[c] '	0	1000	1
'LNS14DM'	'cytochromeP450lanosterol14-alpha-demethylase(NADP)'	'2 h[c] + lanost[c] + 3 nadph[c] + 3 o2[c] -> 44mctr[c] + for[c] + 4 h2o[c] + 3 nadp[c] '	0	0	0
'GUAD'	'guaninedeaminase'	'gua[c] + h2o[c] + h[c] -> nh4[c] + xan[c] '	0	1000	1
'P5CDm'	' 1-pyrroline-5-carboxylatedehydrogenase,mitochondrial'	'1pyr5c[m] + 2 h2o[m] + nad[m] -> glu-DASH-L[m] + h[m] + nadh[m] '	0	1000	1
'ACGSm'	'N-acteylglutamatesynthase,mitochondrial'	'accoa[m] + glu-DASH-L[m] -> acglu[m] + coa[m] + h[m] '	0	0	0
'ACODA'	'acetylornithinedeacetylase'	'acorn[c] + h2o[c] -> ac[c] + orn[c] '	0	1000	0
'ADA'	'Adenosinedeaminase'	'adn[c] + h2o[c] + h[c] -> ins[c] + nh4[c] '	0	0	0
'DADA'	'Deoxyadenosinedeaminase'	'dad-DASH-2[c] + h2o[c] + h[c] -> din[c] + nh4[c] '	0	0	0
'ADSS'	'adenylosuccinatesynthase'	'asp-DASH-L[c] + gtp[c] + imp[c] -> dcamp[c] + gdp[c] + 2 h[c] + pi[c] '	0	0	0
'AGDC'	'N-acetylglucosamine-6-phosphatedeacetylase'	'acgam6p[c] + h2o[c] -> ac[c] + gam6p[c] '	0	0	0
'CSND'	'Cytosinedeaminase'	'csn[c] + h2o[c] + h[c] -> nh4[c] + ura[c] '	0	1000	0
'CYTD'	'cytidinedeaminase'	'cytd[c] + h2o[c] + h[c] -> nh4[c] + uri[c] '	0	0	0
'DCYTD'	'deoxycytidinedeaminase'	'dcyt[c] + h2o[c] + h[c] -> duri[c] + nh4[c] '	0	0	0
'GF6PTA'	'glutamine-fructose-6-phosphatetransaminase'	'f6p[c] + gln-DASH-L[c] -> gam6p[c] + glu-DASH-L[c] '	0	0	0
'GLNS'	'glutaminesynthetase'	'atp[c] + glu-DASH-L[c] + nh4[c] -> adp[c] + gln-DASH-L[c] + h[c] + pi[c] '	0	0	0
'GLUCYS'	'gamma-glutamylcysteinesynthetase'	'atp[c] + cys-DASH-L[c] + glu-DASH-L[c] -> adp[c] + glucys[c] + h[c] + pi[c] '	0	0	0
'GLUPRT'	'glutaminephosphoribosyldiphosphateamidotransferase'	'gln-DASH-L[c] + h2o[c] + prpp[c] -> glu-DASH-L[c] + ppi[c] + pram[c] '	0	0	0
'GMPR'	'GMPreductase'	'gmp[c] + 2 h[c] + nadph[c] -> imp[c] + nadp[c] + nh4[c] '	0	0	0
'GTHS'	'glutathionesynthetase'	'atp[c] + glucys[c] + gly[c] -> adp[c] + gthrd[c] + h[c] + pi[c] '	0	0	0
'PPBNGS'	'porphobilinogensynthase'	'2 5aop[c] -> 2 h2o[c] + h[c] + ppbng[c] '	0	0	0
'PRAGSr'	'phosphoribosylglycinamidesynthase'	'atp[c] + gly[c] + pram[c] <=> adp[c] + gar[c] + h[c] + pi[c] '	0	0	0
'PRFGS'	'phosphoribosylformylglycinamidinesynthase'	'atp[c] + fgam[c] + gln-DASH-L[c] + h2o[c] -> adp[c] + fpram[c] + glu-DASH-L[c] + h[c] + pi[c] '	0	0	0
'EX_acac(e)'	'Acetoacetateexchange'	' <=> acac[e] '	0	0	0
'KYN3OX'	'kynurenine3-monooxygenase'	'Lkynr[c] + h[c] + nadph[c] + o2[c] -> h2o[c] + hLkynr[c] + nadp[c] '	0	0	0
'PHCDm'	'L-1-pyrroline-3-hydroxy-5-carboxylatedehydrogenase'	'1p3h5c[m] + 2 h2o[m] + nad[m] -> e4hglu[m] + h[m] + nadh[m] '	0	1000	1
'P5CR'	'pyrroline-5-carboxylatereductase'	'1pyr5c[c] + 2 h[c] + nadph[c] -> nadp[c] + pro-DASH-L[c] '	0	0	0
'G5SADs'	'L-glutamate5-semialdehydedehydratase(spontaneous)'	'glu5sa[c] -> 1pyr5c[c] + h2o[c] + h[c] '	0	1000	0
'GARFT'	'phosphoribosylglycinamideformyltransferase'	'10fthf[c] + gar[c] <=> fgam[c] + h[c] + thf[c] '	0	0	0
'PRAIS'	'phosphoribosylaminoimidazolesynthase'	'atp[c] + fpram[c] -> adp[c] + air[c] + 2 h[c] + pi[c] '	0	0	0
'PRASCS'	'phosphoribosylaminoimidazolesuccinocarboxamidesynthase'	'5aizc[c] + asp-DASH-L[c] + atp[c] <=> 25aics[c] + adp[c] + h[c] + pi[c] '	0	0	0
'PROD2'	'Prolinedehydrogenase'	'fad[c] + pro-DASH-L[c] -> 1pyr5c[c] + fadh2[c] + h[c] '	0	1000	0
'UNK3'	' 2-keto-4-methylthiobutyratetransamination'	'2kmb[c] + glu-DASH-L[c] -> akg[c] + met-DASH-L[c] '	0	1000	0
'HPROxm'	'L-hydroxyprolinedehydrogenase(NAD),mitochondrial'	'4hpro-DASH-LT[m] + nad[m] -> 1p3h5c[m] + 2 h[m] + nadh[m] '	0	1000	0
'PHCHGSm'	'L-1-Pyrroline-3-hydroxy-5-carboxylatespontaneousconversiontoL-4-Hydroxyglutamatesemialdehyde,mitochondrial'	'1p3h5c[m] + h2o[m] + h[m] <=> 4hglusa[m] '	-1000	1000	1
'AMPDA'	'Adenosinemonophosphatedeaminase'	'amp[c] + h2o[c] + h[c] -> imp[c] + nh4[c] '	0	0	0
'DCMPDA'	'dCMPdeaminase'	'dcmp[c] + h2o[c] + h[c] <=> dump[c] + nh4[c] '	0	0	0
'CTPS1'	'CTPsynthase(NH3)'	'atp[c] + nh4[c] + utp[c] -> adp[c] + ctp[c] + 2 h[c] + pi[c] '	0	0	0
'G5SADrm'	'L-glutamate5-semialdehydedehydratase,reversible,mitochondrial'	'glu5sa[m] <=> 1pyr5c[m] + h2o[m] + h[m] '	-1000	1000	1
'PRO1x'	'prolineoxidase(L-proline,NAD)'	'nad[c] + pro-DASH-L[c] -> 1pyr5c[c] + 2 h[c] + nadh[c] '	0	1000	0
'PRO1xm'	'prolineoxidase(NAD),mitochondrial'	'nad[m] + pro-DASH-L[m] -> 1pyr5c[m] + 2 h[m] + nadh[m] '	0	1000	1
'THMP'	'thiaminphosphatase'	'h2o[c] + thmmp[c] -> pi[c] + thm[c] '	0	1000	0
'TMDPK'	'thiaminediphosphokinase'	'atp[c] + thm[c] -> amp[c] + h[c] + thmpp[c] '	0	0	0
'FTHFCL'	' 5-formethyltetrahydrofolatecyclo-ligase'	'5fthf[c] + atp[c] -> adp[c] + methf[c] + pi[c] '	0	0	0
'10FTHFtm'	' 10-Formyltetrahydrofolatemitochondrialtransportviadiffusion'	'10fthf[c] <=> 10fthf[m] '	-1000	1000	0
'GCC2am'	'glycine-cleavagecomplex(lipoamide),mitochondrial'	'gly[m] + h[m] + lpam[m] <=> alpam[m] + co2[m] '	0	0	0
'GCC2bim'	'glycine-cleavagesystem(lipoamide)irreversible,mitochondrial'	'alpam[m] + thf[m] -> dhlam[m] + mlthf[m] + nh4[m] '	0	0	0
'GCCam'	'glycine-cleavagecomplex(lipoylprotein),mitochondrial'	'gly[m] + h[m] + lpro[m] <=> alpro[m] + co2[m] '	0	0	0
'GCCbim'	'glycine-cleavagecomplex(lipoylprotein)irreversible,mitochondrial'	'alpro[m] + thf[m] -> dhlpro[m] + mlthf[m] + nh4[m] '	0	0	0
'VALTAm'	'valinetransaminase,mitochondiral'	'akg[m] + val-DASH-L[m] <=> 3mob[m] + glu-DASH-L[m] '	0	0	0
'EX_oh1'	'OH1Exchange'	' <=> oh1[e] '	0	0	0
'FTHFLm'	'formate-tetrahydrofolateligase,mitochondrial'	'atp[m] + for[m] + thf[m] <=> 10fthf[m] + adp[m] + pi[m] '	0	0	0
'FTHFL'	'formate-tetrahydrofolateligase'	'atp[c] + for[c] + thf[c] <=> 10fthf[c] + adp[c] + pi[c] '	-1000	0	1
'CSNATr'	'carnitineO-acetyltransferase'	'accoa[c] + crn[c] <=> acrn[c] + coa[c] '	-1000	1000	0
'CSNATp'	'carnitineO-acetyltransferase,reversedirection,peroxisomal'	'accoa[x] + crn[x] <=> acrn[x] + coa[x] '	-1000	1000	0
'EX_adp'	'adpexchange'	'adp[e] <=> '	0	6.0241	0
'AKGDm'	' 2-oxoglutaratedehydrogenase'	'akg[m] + coa[m] + nad[m] -> co2[m] + nadh[m] + succoa[m] '	0	1000	1
'COAtm'	'CoAtransporter'	'coa[c] <=> coa[m] '	0	0	0
'C160CPT1'	'carnitineO-palmitoyltransferase'	'crn[c] + pmtcoa[c] -> coa[c] + pmtcrn[c] '	0	1000	0
'C180CPT1'	'carnitineO-stearoyltransferase'	'crn[c] + stcoa[c] -> coa[c] + stcrn[c] '	0	1000	0
'C160CPT2'	'C160transportintothemitochondria'	'coa[m] + pmtcrn[m] -> crn[m] + pmtcoa[m] '	0	0	0
'C181CPT1'	'carnitineoctadecenoyltransferase'	'crn[c] + odecoa[c] -> coa[c] + odecrn[c] '	0	1000	0
'C180CPT2'	'carnitineO-stearoyltransferase'	'coa[m] + stcrn[m] -> crn[m] + stcoa[m] '	0	0	0
'C181CRNt'	'C181transportintothemitochondria'	'odecrn[c] -> odecrn[m] '	0	0	0
'C180CRNt'	'C180transportintothemitochondria'	'stcrn[c] -> stcrn[m] '	0	0	0
'C160CRNt'	'C160transportintothemitochondria'	'pmtcrn[c] -> pmtcrn[m] '	0	0	0
'C181CPT2'	'carnitineoctadecenoyltransferase'	'coa[m] + odecrn[m] -> crn[m] + odecoa[m] '	0	0	0
'C204CPT1'	'carnitineC20:4transferase'	'arachdcoa[c] + crn[c] -> arachdcrn[c] + coa[c] '	0	1000	0
'C204CRNt'	'arachidonicacidtransportintothemitochondria'	'arachdcrn[c] -> arachdcrn[m] '	0	1000	0
'C204CPT2'	'arachidonicacidtransportintothemitochondria'	'arachdcrn[m] + coa[m] -> arachdcoa[m] + crn[m] '	0	0	0
'C226CPT1'	'carnitineC22:6transferase'	'c226coa[c] + crn[c] -> c226crn[c] + coa[c] '	0	1000	0
'C226CRNt'	'C226transportintothemitochondria'	'c226crn[c] -> c226crn[m] '	0	1000	0
'C226CPT2'	'C226transportintothemitochondria'	'c226crn[m] + coa[m] -> c226coa[m] + crn[m] '	0	0	0
'FAOXC160'	'Betaoxidationoflongchainfattyacid'	'7 coa[m] + 7 fad[m] + 7 h2o[m] + 7 nad[m] + pmtcoa[m] -> 8 accoa[m] + 7 fadh2[m] + 7 h[m] + 7 nadh[m] '	0	1000	0
'FAOXC180'	'Betaoxidationoflongchainfattyacid'	'coa[m] + fad[m] + h2o[m] + nad[m] + stcoa[m] -> accoa[m] + fadh2[m] + h[m] + nadh[m] + pmtcoa[m] '	0	1000	0
'FAOXC204'	'Betaoxidationoflongchainfattyacid'	'arachdcoa[m] + 9 coa[m] + 5 fad[m] + 9 h2o[m] + 9 nad[m] -> 10 accoa[m] + 5 fadh2[m] + 9 h[m] + 9 nadh[m] '	0	1000	0
'FAOXC226'	'Betaoxidationoflongchainfattyacid'	'c226coa[m] + 10 coa[m] + 4 fad[m] + 10 h2o[m] + 10 nad[m] -> 11 accoa[m] + 4 fadh2[m] + 10 h[m] + 10 nadh[m] '	0	1000	0
'EX_arachd(e)'	'nC20:4exchange'	'arachd[e] <=> '	-1000	6.0241	1
'EX_crvnc(e)'	'nC22:6exchange'	'crvnc[e] <=> '	-1000	6.0241	0
'NADH2-u10m'	'NADHdehydrogenase,mitochondrial'	'5 h[m] + nadh[m] + q10[m] -> 4 h[c] + nad[m] + q10h2[m] '	0	1000	1
'AKGMALtm'	'alpha-ketoglutarate/malatetransporter'	'akg[m] + mal-DASH-L[c] <=> akg[c] + mal-DASH-L[m] '	-1000	0	1
'FACOAL160i'	'C160fattyacidactivation'	'atp[c] + coa[c] + hdca[c] -> amp[c] + pmtcoa[c] + ppi[c] '	0	0	0
'FACOAL180i'	'C180fattyacidactivation'	'atp[c] + coa[c] + ocdca[c] -> amp[c] + ppi[c] + stcoa[c] '	0	0	0
'FACOAL181i'	'C181fattyacidactivation'	'atp[c] + coa[c] + ocdcea[c] -> amp[c] + odecoa[c] + ppi[c] '	0	0	0
'FACOAL204i'	'arachidonicacidactivation'	'arachd[c] + atp[c] + coa[c] -> amp[c] + arachdcoa[c] + ppi[c] '	0	0	0
'FACOAL226i'	'C226fattyacidactivation'	'atp[c] + coa[c] + crvnc[c] -> amp[c] + c226coa[c] + ppi[c] '	0	1000	0
'CATm'	'catalase'	'2 h2o2[m] -> 2 h2o[m] + o2[m] '	0	1000	1
'LDH_Lm'	'L-lactatedehydrogenase'	'lac-DASH-L[m] + nad[m] <=> h[m] + nadh[m] + pyr[m] '	-1000	1000	0
'H2CO3Dm'	'carboxylicaciddissociation'	'co2[m] + h2o[m] <=> h2co3[m] '	0	0	0
'PEPCKm'	'Phosphoenolpyruvatecarboxykinase(GTP)'	'gtp[m] + oaa[m] -> co2[m] + gdp[m] + pep[m] '	0	1000	0
'GLYKm'	'glycerolkinase'	'atp[m] + glyc[m] -> adp[m] + glyc3p[m] + h[m] '	0	0	0
'HMGLm'	'hydroxymethylglutaryl-CoAlyase'	'hmgcoa[m] -> acac[m] + accoa[m] '	0	0	0
'PPCOACm'	'Propionyl-CoAcarboxylase,mitochondrial'	'atp[m] + hco3[m] + ppcoa[m] -> adp[m] + h[m] + mmcoa-DASH-S[m] + pi[m] '	0	0	0
'MMSAD1m'	'methylmalonate-semialdehydedehydrogenase'	'2mop[m] + coa[m] + nad[m] -> co2[m] + nadh[m] + ppcoa[m] '	0	1000	0
'CK'	'ATPCreatinekinase'	'atp[m] + creat[m] <=> adp[m] + pcreat[m] '	0	0	0
'TMDK1m'	'thymidinekinase(ATP:thymidine)'	'atp[m] + thymd[m] -> adp[m] + dtmp[m] + h[m] '	0	0	0
'CYOR-u10m'	'ubiquinol-6cytochromecreductase,ComplexIII'	'2 ficytC[m] + 2 h[m] + q10h2[m] -> 2 focytC[m] + 4 h[c] + q10[m] '	0	1000	1
'ATPS4m'	'ATPsynthase(fourprotonsforoneATP)'	'adp[m] + 4 h[c] + pi[m] -> atp[m] + h2o[m] + 3 h[m] '	0	1000	1
'DGNSKm'	'deoxyguanosinekinase'	'atp[m] + dgsn[m] -> adp[m] + dgmp[m] + h[m] '	0	0	0
'DUTPDPm'	'dUTPdiphosphatase'	'dutp[m] + h2o[m] -> dump[m] + h[m] + ppi[m] '	0	1000	0
'GTHRDt'	'Glutathionetransportintomitochondria'	'atp[c] + gthrd[c] + h2o[c] <=> adp[c] + gthrd[m] + h[c] + pi[c] '	-1000	1000	0
'GTHOm'	'glutathioneoxidoreductase'	'gthox[m] + h[m] + nadph[m] -> 2 gthrd[m] + nadp[m] '	0	0	0
'GTHPm'	'glutathioneperoxidase,mitochondria'	'2 gthrd[m] + h2o2[m] <=> gthox[m] + 2 h2o[m] '	-1000	1000	0
'SPODMm'	'superoxidedismutase'	'2 h[m] + 2 o2s[m] -> h2o2[m] + o2[m] '	0	1000	1
'CYOOm3'	'cytochromecoxidase,mitochondrialComplexIV'	'4 focytC[m] + 7.92 h[m] + o2[m] -> 4 ficytC[m] + 1.96 h2o[m] + 4 h[c] + 0.02 o2s[m] '	0	1000	1
'OCOAT1m'	' 3-oxoacidCoA-transferase'	'acac[m] + succoa[m] <=> aacoa[m] + succ[m] '	0	0	0
'OCBTm'	'ornithinecarbamoyltransferase,irreversible'	'cbp[m] + orn[m] -> citr-DASH-L[m] + h[m] + pi[m] '	0	0	0
'THYMDtm'	'thymdtransport'	'thymd[c] <=> thymd[m] '	0	0	0
'THYMDt1'	'thymdtransport'	'thymd[e] -> thymd[c] '	0	0	0
'GLYCtm'	'glyceroltransport'	'glyc[c] <=> glyc[m] '	-1000	1000	0
'FE2tm'	'iron(II)transport'	'fe2[c] + h[c] -> fe2[m] + h[m] '	0	1000	0
'GLYtm'	'glycinepassivetransporttomitochondria'	'gly[c] <=> gly[m] '	-1000	1000	0
'PCm'	'pyruvatecarboxylase'	'atp[m] + hco3[m] + pyr[m] -> adp[m] + h[m] + oaa[m] + pi[m] '	0	0	0
'ORNt4m'	'ornithinemitochondrialtransportexchangewithcitruline'	'citr-DASH-L[c] + h[c] + orn[m] <=> citr-DASH-L[m] + h[m] + orn[c] '	0	0	0
'CITRtm'	'citrullinemitochondrialtransportviaprotonantiport'	'citr-DASH-L[m] <=> citr-DASH-L[c] '	0	0	0
'ARGtm'	'argininemitochondrialtransportviaornithinecarrier'	'arg-DASH-L[c] + h[m] <=> arg-DASH-L[m] + h[c] '	0	0	0
'LYStm'	'Lysinemitochondrialtransportviaornithinecarrier'	'h[m] + lys-DASH-L[c] <=> h[c] + lys-DASH-L[m] '	0	0	0
'ASPGLUm'	'aspartate-glutamatemitochondrialshuttle'	'asp-DASH-L[m] + glu-DASH-L[c] + h[c] <=> asp-DASH-L[c] + glu-DASH-L[m] + h[m] '	0	0	0
'SUCCt2m'	'succinatetransport,mitochondrial'	'pi[m] + succ[c] <=> pi[c] + succ[m] '	0	0	0
'THD1m'	'NAD(P)transhydrogenase'	'h[c] + nadh[m] + nadp[m] <=> h[m] + nad[m] + nadph[m] '	0	0	0
'Htm'	'Uncouplingprotein'	'h[c] -> h[m] '	0	0	0
'BDHm'	'(R)-3-Hydroxybutanoate:NAD+oxidoreductase'	'bhb[m] + nad[m] <=> acac[m] + h[m] + nadh[m] '	0	0	0
'EX_bhb(e)'	'(R)-3-HydroxybutanoatetransportviaH+symport'	' <=> bhb[e] '	0	0	0
'BHBt'	'(R)-3-HydroxybutanoatetransportviaH+symport'	'bhb[e] + h[e] <=> bhb[c] + h[c] '	-1000	1000	0
'BHBtm'	'(R)-3-HydroxybutanoatemitochondrialtransportviaH+symport'	'bhb[c] + h[c] <=> bhb[m] + h[m] '	-1000	1000	0
'ACACt2m'	'AcetoacetatemitochondrialtransportviaH+symport'	'acac[c] + h[c] <=> acac[m] + h[m] '	0	0	0
'ACALDtm'	'acetaldehydemitochondrialdiffusion'	'acald[m] <=> acald[c] '	-1000	1000	1
'SBPP1er'	'sphingoidbase-phosphatephosphatase(sphinganine1-phosphatase),endoplasmicreticulum'	'h2o[r] + sph1p[r] -> pi[r] + sphgn[r] '	0	1000	1
'BILIRED'	'Nad(p)hbiliverdinreductase'	'biliverd[c] + h[c] + nadph[c] -> bilirub[c] + nadp[c] '	0	1000	0
'GFUCS'	'GDP-L-fucosesynthase'	'gdpddman[c] + h[c] + nadph[c] -> gdpfuc[c] + nadp[c] '	0	0	0
'BACCL'	'biotin-[acetyl-CoA-carboxylase]ligase'	'atp[c] + btn[c] + h[c] -> btamp[c] + ppi[c] '	0	0	0
'CYSO'	'cysteineoxidase'	'cys-DASH-L[c] + o2[c] -> 3sala[c] + 2 h[c] '	0	0	0
'NOt'	'NOtransport(diffusion)'	'no[e] <=> no[c] '	-1000	1000	0
'EX_no(e)'	'Nitricoxideexchange'	'no[e] <=> '	-1000	6.0241	0
'G6PPer'	'glucose-6-phosphatephosphatase,edoplasmicreticular'	'g6p[r] + h2o[r] -> glc-DASH-D[r] + pi[r] '	0	0	0
'FT'	'farnesyltranstransferase(trans,trans,cis-geranylgeranyldiphosphate-generating)'	'frdp[c] + ipdp[c] -> ppi[c] + ttc-DASH-ggdp[c] '	0	1000	0
'GLYCK2'	'glyceratekinase'	'atp[c] + glyc-DASH-R[c] -> 2pg[c] + adp[c] + h[c] '	0	1000	0
'NNATr'	'nicotinate-nucleotideadenylyltransferase'	'atp[c] + h[c] + nicrnt[c] <=> dnad[c] + ppi[c] '	0	0	0
'NTP3e'	'nucleoside-triphosphatase(GTP)'	'gtp[e] + h2o[e] -> gdp[e] + h[e] + pi[e] '	0	0	0
'ITCOAL1m'	'Itaconate--CoAligase(GDP-forming),mitochondrial'	'coa[m] + gtp[m] + itacon[m] <=> gdp[m] + itaccoa[m] + pi[m] '	0	0	0
'H2CO3D2'	'carboxylicaciddissociation'	'h[c] + hco3[c] <=> h2co3[c] '	-1000	1000	1
'KAS8'	'b-ketoacylsynthetase(palmitate,n-C16:0)'	'accoa[c] + 20 h[c] + 7 malcoa[c] + 14 nadph[c] -> 7 co2[c] + 8 coa[c] + 6 h2o[c] + hdca[c] + 14 nadp[c] '	0	0	0
'PIt7'	'phosphatetransportin/outviathreeNa+symporter'	'3 na1[e] + pi[e] <=> 3 na1[c] + pi[c] '	0	1000	1
'HMGCOASi'	'HydroxymethylglutarylCoAsynthase(ir)'	'aacoa[c] + accoa[c] + h2o[c] -> coa[c] + h[c] + hmgcoa[c] '	0	0	0
'ADKd'	'adenylatekinase(dform)'	'damp[c] + datp[c] <=> 2 dadp[c] '	0	0	0
'ALKP'	'alkalinephosphatase'	'dhap[c] + h2o[c] -> dha[c] + pi[c] '	0	0	0
'HKt'	'H+/K+gastric/non-gastricP-ATPaseandABCATPase'	'atp[c] + h2o[c] + k[e] -> adp[c] + h[e] + k[c] + pi[c] '	0	0	0
'MTAP'	' 5''-methylthioadenosinephosphorylase'	'5mta[c] + pi[c] -> 5mdr1p[c] + ade[c] '	0	0	0
'ACYP'	'acylphosphatase'	'13dpg[c] + h2o[c] -> 3pg[c] + h[c] + pi[c] '	0	0	0
'P5CRx'	'pyrroline-5-carboxylatereductase'	'1pyr5c[c] + 2 h[c] + nadh[c] -> nad[c] + pro-DASH-L[c] '	0	0	0
'DOLK_L'	'Dolicholkinase,human(liver)'	'ctp[c] + 0.1 dolichol-L[c] -> cdp[c] + 0.1 dolp-L[c] + h[c] '	0	1000	0
'DOLICHOL_Lter'	'dolicholdiffusion,human(liver)'	'0.1 dolichol-L[r] <=> 0.1 dolichol-L[c] '	-1000	1000	0
'DOLICHOL_Uter'	'dolicholdiffusion,human(uterus)'	'0.1 dolichol-U[r] <=> 0.1 dolichol-U[c] '	-1000	1000	0
'DOLK_U'	'Dolicholkinase,human(uterus)'	'ctp[c] + 0.1 dolichol-U[c] -> cdp[c] + 0.1 dolp-U[c] + h[c] '	0	1000	0
'DOLPH_Ler'	'Dolichol-phosphatephosphohydrolase,human(liver)'	'0.1 dolp-L[r] + h2o[r] -> 0.1 dolichol-L[r] + pi[r] '	0	1000	0
'DOLPH_Uer'	'Dolichol-phosphatephosphohydrolase,human(uterus)'	'0.1 dolp-U[r] + h2o[r] -> 0.1 dolichol-U[r] + pi[r] '	0	1000	0
'DOLDPP_Ler'	'Dolichyl-diphosphatephosphohydrolase,human(liver)'	'0.1 doldp-L[r] + h2o[r] -> 0.1 dolp-L[r] + h[r] + pi[r] '	0	0	0
'DOLDPP_Uer'	'Dolichyl-diphosphatephosphohydrolase,human(uterus)'	'0.1 doldp-U[r] + h2o[r] -> 0.1 dolp-U[r] + h[r] + pi[r] '	0	0	0
'DOLGPP_Ler'	'Dolichyl-beta-D-glucosyl-phosphatedolichylphosphohydrolase(liver)'	'0.1 dolglcp-L[r] + h2o[r] -> 0.1 dolp-L[r] + glc-DASH-D[r] + h[r] '	0	1000	0
'DOLGPP_Uer'	'Dolichyl-beta-D-glucosyl-phosphatedolichylphosphohydrolase(uterus)'	'0.1 dolglcp-U[r] + h2o[r] -> 0.1 dolp-U[r] + glc-DASH-D[r] + h[r] '	0	1000	0
'UDPDOLPT_L'	'UDPglucose:dolichyl-phosphatebeta-D-glucosyltransferase(liver)'	'0.1 dolp-L[c] + udpg[c] -> 0.1 dolglcp-L[c] + udp[c] '	0	0	0
'UDPDOLPT_U'	'UDPglucose:dolichyl-phosphatebeta-D-glucosyltransferase(uterus)'	'0.1 dolp-U[c] + udpg[c] -> 0.1 dolglcp-U[c] + udp[c] '	0	0	0
'DOLP_Lter'	'dolicholphosphateflippase(liver)'	'0.1 dolp-L[r] -> 0.1 dolp-L[c] '	0	1000	0
'DOLP_Uter'	'dolicholphosphateflippase(uterus)'	'0.1 dolp-U[r] -> 0.1 dolp-U[c] '	0	1000	0
'DOLPMT_L'	'Dolichyl-phosphateD-mannosyltransferase(liver)'	'0.1 dolp-L[c] + gdpmann[c] -> 0.1 dolmanp-L[c] + gdp[c] '	0	0	0
'DOLPMT_U'	'Dolichyl-phosphateD-mannosyltransferase(uterus)'	'0.1 dolp-U[c] + gdpmann[c] -> 0.1 dolmanp-U[c] + gdp[c] '	0	0	0
'GLCNACPT_L'	'UDP-GlcNAc:dolichol-phosphateGlcNAcphosphotransferase(liver)'	'0.1 dolp-L[c] + uacgam[c] -> 0.1 naglc2p-L[c] + ump[c] '	0	0	0
'GLCNACPT_U'	'UDP-GlcNAc:dolichol-phosphateGlcNAcphosphotransferase(uterus)'	'0.1 dolp-U[c] + uacgam[c] -> 0.1 naglc2p-U[c] + ump[c] '	0	0	0
'GLCNACT_L'	'UDP-GlcNAc:N-acetyl-D-glucosaminyldiphosphodolicholN-acetyl-D-glucosaminyltransferase(liver)'	'0.1 naglc2p-L[c] + uacgam[c] -> 0.1 chito2pdol-L[c] + h[c] + udp[c] '	0	1000	0
'GLCNACT_U'	'UDP-GlcNAc:N-acetyl-D-glucosaminyldiphosphodolicholN-acetyl-D-glucosaminyltransferase(uterus)'	'0.1 naglc2p-U[c] + uacgam[c] -> 0.1 chito2pdol-U[c] + h[c] + udp[c] '	0	1000	0
'BDMT_L'	'GDPmannose:chitobiosyldiphosphodolicholbeta-D-mannosyltransferase(liver)'	'0.1 chito2pdol-L[c] + gdpmann[c] -> gdp[c] + h[c] + 0.1 mpdol-L[c] '	0	0	0
'BDMT_U'	'GDPmannose:chitobiosyldiphosphodolicholbeta-D-mannosyltransferase(uterus)'	'0.1 chito2pdol-U[c] + gdpmann[c] -> gdp[c] + h[c] + 0.1 mpdol-U[c] '	0	0	0
'G12MT1_L'	'Glycolipid1,2-alpha-D-mannosyltransferase(liver)'	'gdpmann[c] + 0.1 m2mpdol-L[c] -> gdp[c] + h[c] + 0.1 m3mpdol-L[c] '	0	1000	0
'G12MT1_U'	'Glycolipid1,2-alpha-D-mannosyltransferase(uterus)'	'gdpmann[c] + 0.1 m2mpdol-U[c] -> gdp[c] + h[c] + 0.1 m3mpdol-U[c] '	0	1000	0
'G12MT2_L'	'Glycolipid1,2-alpha-D-mannosyltransferase(liver)'	'gdpmann[c] + 0.1 m3mpdol-L[c] -> gdp[c] + h[c] + 0.1 m4mpdol-L[c] '	0	1000	0
'G12MT2_U'	'Glycolipid1,2-alpha-D-mannosyltransferase(uterus)'	'gdpmann[c] + 0.1 m3mpdol-U[c] -> gdp[c] + h[c] + 0.1 m4mpdol-U[c] '	0	1000	0
'G13MT_L'	'Glycolipid1,3-alpha-D-mannosyltransferase(liver)'	'gdpmann[c] + 0.1 mpdol-L[c] -> gdp[c] + h[c] + 0.1 m1mpdol-L[c] '	0	0	0
'G13MT_U'	'Glycolipid1,3-alpha-D-mannosyltransferase(uterus)'	'gdpmann[c] + 0.1 mpdol-U[c] -> gdp[c] + h[c] + 0.1 m1mpdol-U[c] '	0	0	0
'G16MT_L'	'Glycolipid1,6-alpha-D-mannosyltransferase(liver)'	'gdpmann[c] + 0.1 m1mpdol-L[c] -> gdp[c] + h[c] + 0.1 m2mpdol-L[c] '	0	1000	0
'G16MT_U'	'Glycolipid1,6-alpha-D-mannosyltransferase(uterus)'	'gdpmann[c] + 0.1 m1mpdol-U[c] -> gdp[c] + h[c] + 0.1 m2mpdol-U[c] '	0	1000	0
'DOLMANP_Lter'	'dolichol-phosphatemannoseflippase(liver)'	'0.1 dolmanp-L[c] -> 0.1 dolmanp-L[r] '	0	1000	0
'DOLMANP_Uter'	'dolichol-phosphatemannoseflippase(uterus)'	'0.1 dolmanp-U[c] -> 0.1 dolmanp-U[r] '	0	1000	0
'DOLGLCP_Lter'	'Dolichylbeta-D-glucosylphosphateflippase(liver)'	'0.1 dolglcp-L[c] -> 0.1 dolglcp-L[r] '	0	1000	0
'DOLGLCP_Uter'	'Dolichylbeta-D-glucosylphosphateflippase(uterus)'	'0.1 dolglcp-U[c] -> 0.1 dolglcp-U[r] '	0	1000	0
'HISDC'	'histidinedecarboxylase'	'h[c] + his-DASH-L[c] -> co2[c] + hista[c] '	0	1000	0
'GGT_L'	'geranylgeranyltransferase(liver)'	'17.6 ipdp[c] + ttc-DASH-ggdp[c] -> 0.1 dedoldp-L[c] + 17.6 ppi[c] '	0	1000	0
'PNTEH'	'HydrolaseClass(RXNR02973)'	'h2o[c] + ptth[c] -> cysam[c] + pnto-DASH-R[c] '	0	0	0
'DEDOLP1_L'	'dehydrodolicholdiphosphatephosphatase(liver)'	'0.1 dedoldp-L[c] + h2o[c] -> 0.1 dedolp-L[c] + h[c] + pi[c] '	0	1000	0
'DEDOLP2_L'	'dehydrodolicholphosphatephosphatase(liver)'	'0.1 dedolp-L[c] + h2o[c] -> 0.1 dedol-L[c] + pi[c] '	0	1000	0
'DEDOLR_L'	'dehydrodolicholreductase(liver)'	'0.1 dedol-L[c] + h[c] + nadph[c] -> 0.1 dolichol-L[c] + nadp[c] '	0	1000	0
'GGT_U'	'geranylgeranyltransferase(uterus)'	'16.5 ipdp[c] + ttc-DASH-ggdp[c] -> 0.1 dedoldp-U[c] + 16.5 ppi[c] '	0	1000	0
'DEDOLP1_U'	'dehydrodolicholdiphosphatephosphatase(uterus)'	'0.1 dedoldp-U[c] + h2o[c] -> 0.1 dedolp-U[c] + h[c] + pi[c] '	0	1000	0
'DEDOLP2_U'	'dehydrodolicholphosphatephosphatase(uterus)'	'0.1 dedolp-U[c] + h2o[c] -> 0.1 dedol-U[c] + pi[c] '	0	1000	0
'DEDOLR_U'	'dehydrodolicholreductase(uterus)'	'0.1 dedol-U[c] + h[c] + nadph[c] -> 0.1 dolichol-U[c] + nadp[c] '	0	1000	0
'DOLASNT_Ler'	'Dolichyl-diphosphooligosaccharide:protein-L-asparagineoligopolysaccharidotransferase(liver)'	'Asn-DASH-X-DASH-Ser-FSLASH-Thr[r] + 0.1 g3m8mpdol-L[r] -> 0.1 doldp-L[r] + g3m8masn[r] + h[r] '	0	0	0
'DOLASNT_Uer'	'Dolichyl-diphosphooligosaccharide:protein-L-asparagineoligopolysaccharidotransferase(uterus)'	'Asn-DASH-X-DASH-Ser-FSLASH-Thr[r] + 0.1 g3m8mpdol-U[r] -> 0.1 doldp-U[r] + g3m8masn[r] + h[r] '	0	0	0
'MG1er'	'mannosyl-oligosaccharideglucosidase,endoplasmicreticulum'	'g3m8masn[r] + h2o[r] -> g2m8masn[r] + glc-DASH-D[r] '	0	0	0
'MG2er'	'mannosyl-oligosaccharideglucosidase,endoplasmicreticulum'	'g2m8masn[r] + h2o[r] -> g1m8masn[r] + glc-DASH-D[r] '	0	1000	0
'MG3er'	'mannosyl-oligosaccharideglucosidase,endoplasmicreticulum'	'g1m8masn[r] + h2o[r] -> glc-DASH-D[r] + m8masn[r] '	0	1000	0
'DOLPMT4_Uer'	'dolichyl-phosphate-mannose-glycolipidalpha-mannosyltransferase(uterus)'	'0.1 dolmanp-U[r] + 0.1 m7mpdol-U[r] -> 0.1 dolp-U[r] + h[r] + 0.1 m8mpdol-U[r] '	0	1000	0
'DOLPMT4_Ler'	'dolichyl-phosphate-mannose-glycolipidalpha-mannosyltransferase(liver)'	'0.1 dolmanp-L[r] + 0.1 m7mpdol-L[r] -> 0.1 dolp-L[r] + h[r] + 0.1 m8mpdol-L[r] '	0	1000	0
'DOLPMT3_Uer'	'dolichyl-phosphate-mannose-glycolipidalpha-mannosyltransferase(uterus)'	'0.1 dolmanp-U[r] + 0.1 m6mpdol-U[r] -> 0.1 dolp-U[r] + h[r] + 0.1 m7mpdol-U[r] '	0	0	0
'DOLPMT3_Ler'	'dolichyl-phosphate-mannose-glycolipidalpha-mannosyltransferase(liver)'	'0.1 dolmanp-L[r] + 0.1 m6mpdol-L[r] -> 0.1 dolp-L[r] + h[r] + 0.1 m7mpdol-L[r] '	0	0	0
'DOLPMT2_Uer'	'dolichyl-phosphate-mannose-glycolipidalpha-mannosyltransferase(uterus)'	'0.1 dolmanp-U[r] + 0.1 m5mpdol-U[r] -> 0.1 dolp-U[r] + h[r] + 0.1 m6mpdol-U[r] '	0	1000	0
'DOLPMT2_Ler'	'dolichyl-phosphate-mannose-glycolipidalpha-mannosyltransferase(liver)'	'0.1 dolmanp-L[r] + 0.1 m5mpdol-L[r] -> 0.1 dolp-L[r] + h[r] + 0.1 m6mpdol-L[r] '	0	1000	0
'DOLPMT1_Uer'	'dolichyl-phosphate-mannose-glycolipidalpha-mannosyltransferase(uterus)'	'0.1 dolmanp-U[r] + 0.1 m4mpdol-U[r] -> 0.1 dolp-U[r] + h[r] + 0.1 m5mpdol-U[r] '	0	0	0
'DOLPMT1_Ler'	'dolichyl-phosphate-mannose-glycolipidalpha-mannosyltransferase(liver)'	'0.1 dolmanp-L[r] + 0.1 m4mpdol-L[r] -> 0.1 dolp-L[r] + h[r] + 0.1 m5mpdol-L[r] '	0	0	0
'DOLPGT3_Uer'	'dolichyl-phosphate-glucose-glycolipidalpha-glucosyltransferase(uterus)'	'0.1 dolglcp-U[r] + 0.1 g2m8mpdol-U[r] -> 0.1 dolp-U[r] + 0.1 g3m8mpdol-U[r] + h[r] '	0	0	0
'DOLPGT3_Ler'	'dolichyl-phosphate-glucose-glycolipidalpha-glucosyltransferase(liver)'	'0.1 dolglcp-L[r] + 0.1 g2m8mpdol-L[r] -> 0.1 dolp-L[r] + 0.1 g3m8mpdol-L[r] + h[r] '	0	0	0
'DOLPGT2_Uer'	'dolichyl-phosphate-glucose-glycolipidalpha-glucosyltransferase(uterus)'	'0.1 dolglcp-U[r] + 0.1 g1m8mpdol-U[r] -> 0.1 dolp-U[r] + 0.1 g2m8mpdol-U[r] + h[r] '	0	0	0
'DOLPGT2_Ler'	'dolichyl-phosphate-glucose-glycolipidalpha-glucosyltransferase(liver)'	'0.1 dolglcp-L[r] + 0.1 g1m8mpdol-L[r] -> 0.1 dolp-L[r] + 0.1 g2m8mpdol-L[r] + h[r] '	0	0	0
'DOLPGT1_Uer'	'dolichyl-phosphate-glucose-glycolipidalpha-glucosyltransferase(uterus)'	'0.1 dolglcp-U[r] + 0.1 m8mpdol-U[r] -> 0.1 dolp-U[r] + 0.1 g1m8mpdol-U[r] + h[r] '	0	0	0
'DOLPGT1_Ler'	'dolichyl-phosphate-glucose-glycolipidalpha-glucosyltransferase(liver)'	'0.1 dolglcp-L[r] + 0.1 m8mpdol-L[r] -> 0.1 dolp-L[r] + 0.1 g1m8mpdol-L[r] + h[r] '	0	0	0
'MM8Ber'	'mannosyl-oligosaccharide1,2-alpha-mannosidase,endoplasmicreticulum'	'h2o[r] + m8masn[r] -> m7masnB[r] + man[r] '	0	0	0
'MM8Ag'	'mannosyl-oligosaccharide1,2-alpha-mannosidase,Golgiapparatus'	'h2o[g] + m8masn[g] -> m7masnA[g] + man[g] '	0	0	0
'MM8Cg'	'mannosyl-oligosaccharide1,2-alpha-mannosidase,Golgiapparatus'	'h2o[g] + m8masn[g] -> m7masnC[g] + man[g] '	0	0	0
'MM7B1g'	'mannosyl-oligosaccharide1,2-alpha-mannosidase,Golgiapparatus'	'h2o[g] + m7masnB[g] -> m6masnB1[g] + man[g] '	0	0	0
'MM7B2g'	'mannosyl-oligosaccharide1,2-alpha-mannosidase,Golgiapparatus'	'h2o[g] + m7masnB[g] -> m6masnB2[g] + man[g] '	0	0	0
'MM6B1ag'	'mannosyl-oligosaccharide1,2-alpha-mannosidase,Golgiapparatus'	'h2o[g] + m6masnB1[g] -> m5masnB1[g] + man[g] '	0	0	0
'MM6B1bg'	'mannosyl-oligosaccharide1,2-alpha-mannosidase,Golgiapparatus'	'h2o[g] + m6masnB2[g] -> m5masnB1[g] + man[g] '	0	0	0
'MM6B2g'	'mannosyl-oligosaccharide1,2-alpha-mannosidase,Golgiapparatus'	'h2o[g] + m6masnB2[g] -> m5masnB2[g] + man[g] '	0	0	0
'MM5bg'	'mannosyl-oligosaccharide1,2-alpha-mannosidase,Golgiapparatus'	'h2o[g] + m5masnB1[g] -> m4masn[g] + man[g] '	0	0	0
'MM5cg'	'mannosyl-oligosaccharide1,2-alpha-mannosidase,Golgiapparatus'	'h2o[g] + m5masnB2[g] -> m4masn[g] + man[g] '	0	0	0
'MM7Cbg'	'mannosyl-oligosaccharide1,2-alpha-mannosidase,Golgiapparatus'	'h2o[g] + m7masnC[g] -> m6masnC[g] + man[g] '	0	0	0
'MM7Cag'	'mannosyl-oligosaccharide1,2-alpha-mannosidase,Golgiapparatus'	'h2o[g] + m7masnA[g] -> m6masnC[g] + man[g] '	0	0	0
'MM7Ag'	'mannosyl-oligosaccharide1,2-alpha-mannosidase,Golgiapparatus'	'h2o[g] + m7masnA[g] -> m6masnA[g] + man[g] '	0	0	0
'MM6ag'	'mannosyl-oligosaccharide1,2-alpha-mannosidase,Golgiapparatus'	'h2o[g] + m6masnA[g] -> m5masnC[g] + man[g] '	0	0	0
'MM6bg'	'mannosyl-oligosaccharide1,2-alpha-mannosidase,Golgiapparatus'	'h2o[g] + m6masnC[g] -> m5masnC[g] + man[g] '	0	0	0
'MM5ag'	'mannosyl-oligosaccharide1,2-alpha-mannosidase,Golgiapparatus'	'h2o[g] + m5masnC[g] -> m4masn[g] + man[g] '	0	0	0
'M13N2Tg'	'alpha-1,3-mannosyl-glycoprotein2-beta-N-acetylglucosaminyltransferase'	'm4masn[g] + uacgam[g] -> h[g] + nm4masn[g] + udp[g] '	0	0	0
'M7MASNBterg'	'm7masnBtransportfromendoplasmicreticulumtoGolgiapparatus'	'm7masnB[r] -> m7masnB[g] '	0	1000	0
'MEOHt2'	'Methanoldiffusion'	'meoh[e] <=> meoh[c] '	-1000	1000	0
'EX_meoh(e)'	'methanolexchange'	'meoh[e] <=> '	-1000	6.0241	0
'G1M8MASNterg'	'g1m8masntransportfromendoplasmicreticulumtoGolgiapparatus'	'g1m8masn[r] -> g1m8masn[g] '	0	1000	0
'M1316Mg'	'mannosyl-oligosaccharide1,3-1,6-alpha-mannosidase'	'2 h2o[g] + nm4masn[g] -> 2 man[g] + nm2masn[g] '	0	0	0
'M16NTg'	'alpha-1,6-mannosyl-glycoprotein2-beta-N-acetylglucosaminyltransferase'	'nm2masn[g] + uacgam[g] -> h[g] + n2m2masn[g] + udp[g] '	0	0	0
'F6Tg'	'glycoprotein6-alpha-L-fucosyltransferase'	'gdpfuc[g] + n2m2masn[g] -> fn2m2masn[g] + gdp[g] + h[g] '	0	0	0
'G14Tg'	'beta-N-acetylglucosaminylglycopeptidebeta-1,4-galactosyltransferase'	'fn2m2masn[g] + 2 udpgal[g] -> 2 h[g] + l2fn2m2masn[g] + 2 udp[g] '	0	0	0
'S26Tg'	'beta-galactosidealpha-2,6-sialyltransferase'	'2 cmpacna[g] + l2fn2m2masn[g] -> 2 cmp[g] + 2 h[g] + s2l2fn2m2masn[g] '	0	0	0
'M14NTg'	'beta-1,4-mannosyl-glycoprotein4-beta-N-acetylglucosaminyltransferase'	'n2m2masn[g] + uacgam[g] -> h[g] + n2m2nmasn[g] + udp[g] '	0	0	0
'M13N4Tg'	'alpha-1,3-mannosyl-glycoprotein4-beta-N-acetylglucosaminyltransferase'	'n2m2masn[g] + uacgam[g] -> h[g] + n3m2masn[g] + udp[g] '	0	1000	0
'M16N6Tg'	'alpha-1,6-mannosyl-glycoprotein6-beta-N-acetylglucosaminyltransferase'	'n3m2masn[g] + uacgam[g] -> h[g] + n4m2masn[g] + udp[g] '	0	0	0
'M16N4Tg'	'alpha-1,6-mannosyl-glycoprotein4-beta-N-acetylglucosaminyltransferase'	'n4m2masn[g] + uacgam[g] -> h[g] + n5m2masn[g] + udp[g] '	0	1000	0
'GTPCI'	'GTPcyclohydrolaseI'	'gtp[c] + h2o[c] -> ahdt[c] + for[c] + h[c] '	0	0	0
'PTHPS'	' 6-pyruvoyltetrahydropterinsynthase'	'ahdt[c] -> 6pthp[c] + pppi[c] '	0	0	0
'EX_pheme(e)'	'Protohemeexchange'	' <=> pheme[e] '	0	0	0
'METS'	'methioninesynthase'	'5mthf[c] + hcys-DASH-L[c] -> h[c] + met-DASH-L[c] + thf[c] '	0	0	0
'MTHFC'	'methenyltetrahydrofolatecyclohydrolase'	'h2o[c] + methf[c] <=> 10fthf[c] + h[c] '	0	1000	1
'MTHFCm'	'methenyltetrahydrifikatecyclohydrolase,mitochondrial'	'h2o[m] + methf[m] <=> 10fthf[m] + h[m] '	0	0	0
'MTHFD'	'methylenetetrahydrofolatedehydrogenase(NADP)'	'mlthf[c] + nadp[c] <=> methf[c] + nadph[c] '	0	0	0
'MTHFDm'	'methylenetetrahydrofolatedehydrogenase(NADP),mitochondrial'	'mlthf[m] + nadp[m] <=> methf[m] + nadph[m] '	0	0	0
'MTHFR3'	' 5,10-methylenetetrahydrofolatereductase(NADPH)'	'2 h[c] + mlthf[c] + nadph[c] -> 5mthf[c] + nadp[c] '	0	0	0
'IZPN'	'imidazolonepropionase'	'4izp[c] + h2o[c] -> forglu[c] + h[c] '	0	1000	0
'CYTDt4'	'cytidinetransportinviasodiumsymport'	'cytd[e] + na1[e] -> cytd[c] + na1[c] '	0	0	0
'THMDt4'	'thymidinetransportinviasodiumsymport'	'na1[e] + thymd[e] -> na1[c] + thymd[c] '	0	0	0
'URIt4'	'uridinetransportinviasodiumsymport'	'na1[e] + uri[e] -> na1[c] + uri[c] '	0	0	0
'ACS2'	'acetyl-CoAsynthase(propionate)'	'atp[c] + coa[c] + ppa[c] -> amp[c] + ppcoa[c] + ppi[c] '	0	0	0
'M4MPDOL_Lter'	'm4mpdolflippase'	'm4mpdol-L[c] -> m4mpdol-L[r] '	0	1000	0
'M4MPDOL_Uter'	'm4mpdolflippase'	'm4mpdol-U[c] -> m4mpdol-U[r] '	0	1000	0
'M8MASNterg'	'm8masntransportfromERtoGolgiapparatus'	'm8masn[r] -> m8masn[g] '	0	1000	0
'G2M8MASNterg'	'g2m8masntransportfromendoplasmicreticulumtoGolgiapparatus'	'g2m8masn[r] -> g2m8masn[g] '	0	1000	0
'G3M8MASNterg'	'g3m8masntransportfromendoplasmicreticulumtoGolgiapparatus'	'g3m8masn[r] -> g3m8masn[g] '	0	1000	0
'ENMAN3g'	'Endomannosidase(glc3man-producing),Golgiapparatus'	'g3m8masn[g] + h2o[g] -> glc3man[g] + m7masnA[g] '	0	1000	0
'ENMAN2g'	'Endomannosidase(glc2man-producing),Golgiapparatus'	'g2m8masn[g] + h2o[g] -> glc2man[g] + m7masnA[g] '	0	1000	0
'ENMAN1g'	'Endomannosidase(glc1man-producing),Golgiapparatus'	'g1m8masn[g] + h2o[g] -> glc1man[g] + m7masnA[g] '	0	1000	0
'MAN1_7Ber'	'mannosidaseI,endoplasmicreticulum(g1m7masnB-producing)'	'g1m8masn[r] + h2o[r] -> g1m7masnB[r] + man[r] '	0	0	0
'MAN2_7Cer'	'mannosidaseII,endoplasmicreticulum(g1m7masnC-producing)'	'g1m8masn[r] + h2o[r] -> g1m7masnC[r] + man[r] '	0	1000	0
'MAN1_6B1er'	'mannosidaseI,endoplasmicreticulum(g1m6masnB1-producing)'	'g1m7masnC[r] + h2o[r] -> g1m6masnB1[r] + man[r] '	0	0	0
'MAN2_6B1er'	'mannosidaseII,endoplasmicreticulum(g1m6masnB1-producing)'	'g1m7masnB[r] + h2o[r] -> g1m6masnB1[r] + man[r] '	0	1000	0
'G1M7MASNCterg'	'g1m7masnCendoplasmicreticulumtoGolgitransport'	'g1m7masnC[r] -> g1m7masnC[g] '	0	1000	0
'G1M7MASNBterg'	'g1m7masnCendoplasmicreticulumtoGolgitransport'	'g1m7masnB[r] -> g1m7masnB[g] '	0	1000	0
'ENMAN4g'	'Endomannosidase(m6masnC-producing),Golgiapparatus'	'g1m7masnC[g] + h2o[g] -> glc1man[g] + m6masnC[g] '	0	1000	0
'ENMAN5g'	'Endomannosidase(m6masnB2-producing),Golgiapparatus'	'g1m7masnB[g] + h2o[g] -> glc1man[g] + m6masnB2[g] '	0	1000	0
'ENMAN6g'	'Endomannosidase(m5masnB1-producing),Golgiapparatus'	'g1m6masnB1[g] + h2o[g] -> glc1man[g] + m5masnB1[g] '	0	1000	0
'FACOAL80i'	'fatty-acid--CoAligase(octanoate)'	'atp[c] + coa[c] + octa[c] -> amp[c] + occoa[c] + ppi[c] '	0	0	0
'FACOAL140i'	'fatty-acid--CoAligase(tetradecanoate)'	'atp[c] + coa[c] + ttdca[c] -> amp[c] + ppi[c] + tdcoa[c] '	0	0	0
'OCTAt'	'Octanoatetransportviadiffusion'	'octa[e] <=> octa[c] '	-1000	1000	0
'G1M6MASNB1terg'	'g1m6masnB1endoplasmicreticulumtoGolgitransport'	'g1m6masnB1[r] -> g1m6masnB1[g] '	0	1000	0
'EX_ascb-L(e)'	'L-Ascorbateexchange'	' <=> ascb-DASH-L[e] '	0	0	0
'EX_ala-B(e)'	'beta-Alanineexchange'	'ala-DASH-B[e] <=> '	-1000	6.0241	0
'EX_octa(e)'	'octanoate(n-C8:0)exchange'	' <=> octa[e] '	0	0	0
'EX_gdp(e)'	'GDPexchange'	' <=> gdp[e] '	0	0	0
'EX_gtp(e)'	'GTPexchange'	' <=> gtp[e] '	0	0	0
'NCAMUP'	'Nicotinamideaciduptake'	'ncam[e] -> ncam[c] '	0	1000	0
'EX_ncam(e)'	'Nicotinamideexchange'	' <=> ncam[e] '	0	0	0
'FAOXC80'	'Betaoxidationofmed/longchainfattyacid'	'3 coa[m] + 3 fad[m] + 3 h2o[m] + 3 nad[m] + occoa[m] -> 4 accoa[m] + 3 fadh2[m] + 3 h[m] + 3 nadh[m] '	0	1000	0
'OCCOAtm'	'Octanoyl-CoAtransport,diffusion'	'occoa[c] -> occoa[m] '	0	1000	0
'FUMtm'	'fumaratetransport,mitochondrial'	'fum[c] + pi[m] <=> fum[m] + pi[c] '	0	0	0
'MMEm'	'methylmalonyl-CoAepimerase/racemase'	'mmcoa-DASH-R[m] <=> mmcoa-DASH-S[m] '	0	0	0
'ACCOACm'	'Acetyl-Coacarboxylase,betaisoform'	'accoa[m] + atp[m] + hco3[m] -> adp[m] + h[m] + malcoa[m] + pi[m] '	0	0	0
'MCDm'	'Malonyl-CoADecarboxylase,mitochondrial'	'h[m] + malcoa[m] -> accoa[m] + co2[m] '	0	0	0
'CSNATm'	'carnitineO-aceyltransferase,mitochondrial'	'acrn[m] + coa[m] <=> accoa[m] + crn[m] '	-1000	1000	0
'ACCOALm'	'acetate-CoAligase(AMP-forming)'	'atp[m] + coa[m] + ppa[m] -> amp[m] + ppcoa[m] + ppi[m] '	0	0	0
'PPAt'	'Propionatetransport,diffusion'	'ppa[e] -> ppa[c] '	0	1000	0
'PPAtm'	'Propionatetransport,diffusion'	'ppa[c] -> ppa[m] '	0	1000	0
'CSNAT2m'	'carnitineO-aceyltransferase,mitochondrial'	'coa[m] + pcrn[m] <=> crn[m] + ppcoa[m] '	-1000	1000	0
'ENGASE'	'endo-beta-N-acetylglucosaminidase'	'h2o[c] + s2l2n2m2m[c] -> acgam[c] + s2l2n2m2mn[c] '	0	0	0
'SIAASE'	'sialidase'	'2 h2o[c] + s2l2n2m2mn[c] -> 2 acnam[c] + l2n2m2mn[c] '	0	0	0
'A_MANASE'	'alpha-mannosidase'	'2 h2o[c] + m2mn[c] -> 2 man[c] + mn[c] '	0	0	0
'EX_ppa(e)'	'Propionateexchange'	' <=> ppa[e] '	0	0	0
'ENGASE2'	'endo-beta-N-acetylglucosaminidase'	'h2o[c] + n2m2nm[c] -> acgam[c] + n2m2nmn[c] '	0	0	0
'FUCASEe'	'alpha-fucosidase,extracellular'	'h2o[e] + s2l2fn2m2masn[e] -> fuc-DASH-L[e] + s2l2n2m2masn[e] '	0	0	0
'EX_bilirub(e)'	'Bilirubinexchange'	'bilirub[e] <=> '	-1000	6.0241	0
'PHEMEtm'	'Hemetransporttocytosol'	'pheme[m] <=> pheme[c] '	-1000	1000	0
'A_MANASEly'	'alpha-mannosidase,lysosomal'	'2 h2o[l] + m2mn[l] -> 2 man[l] + mn[l] '	0	0	0
'AHEXASE2ly'	'beta-N-acetylhexosaminidase,lysosomal'	'3 h2o[l] + n2m2nmn[l] -> 3 acgam[l] + m2mn[l] '	0	0	0
'AHEXASEly'	'beta-N-acetylhexosaminidase,lysosomal'	'2 h2o[l] + n2m2mn[l] -> 2 acgam[l] + m2mn[l] '	0	0	0
'B_MANNASEly'	'beta-mannosidase,lysosomal'	'h2o[l] + mn[l] -> acgam[l] + man[l] '	0	0	0
'ENGASE2ly'	'endo-beta-N-acetylglucosaminidase,lysosomal'	'h2o[l] + n2m2nm[l] -> acgam[l] + n2m2nmn[l] '	0	1000	0
'ENGASEly'	'endo-beta-N-acetylglucosaminidase,lysosomal'	'h2o[l] + s2l2n2m2m[l] -> acgam[l] + s2l2n2m2mn[l] '	0	1000	0
'FUCASEly'	'alpha-fucosidase,lysosomal'	'h2o[l] + s2l2fn2m2masn[l] -> fuc-DASH-L[l] + s2l2n2m2masn[l] '	0	1000	0
'GALASE1ly'	'beta-galactosidase,lysosomal'	'2 h2o[l] + l2n2m2mn[l] -> 2 gal[l] + n2m2mn[l] '	0	1000	0
'GASNASE2ly'	'glycosylasparaginase,lysosomal'	'h2o[l] + n2m2nmasn[l] -> Asn-DASH-X-DASH-Ser-FSLASH-Thr[l] + n2m2nm[l] '	0	0	0
'GASNASEly'	'glycosylasparaginase,lysosomal'	'h2o[l] + s2l2n2m2masn[l] -> Asn-DASH-X-DASH-Ser-FSLASH-Thr[l] + s2l2n2m2m[l] '	0	0	0
'SIAASEly'	'sialidase,lysosomal'	'2 h2o[l] + s2l2n2m2mn[l] -> 2 acnam[l] + l2n2m2mn[l] '	0	0	0
'SLDx'	'L-sulfolactatedehydrogenase(NAD+)'	'nad[c] + sl-DASH-L[c] <=> 3spyr[c] + h[c] + nadh[c] '	-1000	1000	0
'GALNTg'	'GalNActransferase,Golgiapparatus'	'Ser-FSLASH-Thr[g] + udpacgal[g] -> Tn-antigen[g] + h[g] + udp[g] '	0	1000	0
'NS26Tg'	'alpha-N-acetylgalactosaminidealpha-2,6-sialyltransferase'	'Tn-antigen[g] + cmpacna[g] -> cmp[g] + h[g] + sTn-antigen[g] '	0	0	0
'N3Tg'	'N-acetylgalactosamine3-beta-galactosyltransferase,Golgiapparatus'	'Tn-antigen[g] + udpgal[g] -> T-antigen[g] + h[g] + udp[g] '	0	0	0
'CORE2GTg'	'Core2acetylglucosaminyltransferase,Golgiapparatus'	'T-antigen[g] + uacgam[g] -> core2[g] + h[g] + udp[g] '	0	0	0
'S23Tg'	'beta-galactosidealpha-2,3-sialyltransferase(Tantigen)'	'T-antigen[g] + cmpacna[g] -> cmp[g] + h[g] + sT-antigen[g] '	0	0	0
'NS26T2g'	'alpha-N-acetylgalactosaminidealpha-2,6-sialyltransferase'	'cmpacna[g] + sT-antigen[g] -> cmp[g] + dsT-antigen[g] + h[g] '	0	0	0
'CORE3GTg'	'Core3beta-GlcNAc-transferase,Golgiapparatus'	'Tn-antigen[g] + uacgam[g] -> core3[g] + h[g] + udp[g] '	0	1000	0
'CORE4GTg'	'Core4beta6-GalNAc-transferase,Golgiapparatus'	'core3[g] + uacgam[g] -> core4[g] + h[g] + udp[g] '	0	0	0
'CORE6GTg'	'Core6beta-GlcNAc-transferaseA,Golgiapparatus'	'Tn-antigen[g] + uacgam[g] -> core6[g] + h[g] + udp[g] '	0	0	0
'COt'	'COtransporterviadiffusion'	'co[c] <=> co[e] '	-1000	1000	0
'EX_co(e)'	'Carbonmonoxideexchange'	' <=> co[e] '	0	0	0
'CORE5GTg'	'Core5alpha-GalNAc-transferase,Golgiapparatus'	'Tn-antigen[g] + udpacgal[g] -> core5[g] + h[g] + udp[g] '	0	1000	0
'CORE7GTg'	'Core7alpha-GalNAc-transferase,Golgiapparatus'	'Tn-antigen[g] + udpacgal[g] -> core7[g] + h[g] + udp[g] '	0	1000	0
'CORE8GTg'	'N-acetylgalactosamine3-alpha-galactosyltransferase,Golgiapparatus'	'Tn-antigen[g] + udpgal[g] -> core8[g] + h[g] + udp[g] '	0	1000	0
'N4Tg'	'N-acetylgalactosamine4-beta-galactosyltransferase,Golgiapparatus'	'core6[g] + udpgal[g] -> f1a[g] + h[g] + udp[g] '	0	1000	0
'A4GNT2g'	'alpha1,4-N-acetylglucosaminyltransferase,Golgiapparatus'	'core2[g] + uacgam[g] -> gncore2[g] + h[g] + udp[g] '	0	1000	0
'A4GNT1g'	'alpha1,4-N-acetylglucosaminyltransferase,Golgiapparatus'	'T-antigen[g] + uacgam[g] -> gncore1[g] + h[g] + udp[g] '	0	1000	0
'FOLR2'	'folatereductase'	'fol[c] + nadph[c] -> dhf[c] + nadp[c] '	0	0	0
'EX_ca2(e)'	'Calciumexchange'	' <=> ca2[e] '	-1000	0	1
'EX_fol(e)'	'Folateexchange'	'fol[e] <=> '	-1000	6.0241	0
'IMACTD'	'Imidazoleacetaldeydedehydrogenase'	'h2o[c] + im4act[c] + nad[c] -> 2 h[c] + im4ac[c] + nadh[c] '	0	1000	0
'IMACTD_m'	'Imidazoleacetaldeydedehydrogenase(mito)'	'h2o[m] + im4act[m] + nad[m] -> 2 h[m] + im4ac[m] + nadh[m] '	0	1000	0
'NACASPAH'	'N-Acetyl-L-aspartateamidohydrolase'	'Nacasp[c] + h2o[c] -> ac[c] + asp-DASH-L[c] '	0	0	0
'SAMHISTA'	'S-Adenosyl-L-methionine:histamineN-tele-methyltransferase'	'amet[c] + hista[c] -> ahcys[c] + h[c] + mhista[c] '	0	0	0
'MHISOR'	'N-Methylhistamine:oxygenoxidoreductase(deaminating)'	'h2o[c] + mhista[c] + o2[c] -> 3mldz[c] + h2o2[c] + nh4[c] '	0	1000	0
'MACOXO'	' 3-Methylimidazoleacetaldehyde:NAD+oxidoreductase'	'3mldz[c] + h2o[c] + nad[c] -> 3mlda[c] + 2 h[c] + nadh[c] '	0	1000	0
'GLUDxm'	'glutamatedehydrogenase(NAD)(mitochondrial)'	'glu-DASH-L[m] + h2o[m] + nad[m] <=> akg[m] + h[m] + nadh[m] + nh4[m] '	-1000	1000	1
'GLUDym'	'glutamatedehydrogenase(NADP),mitochondrial'	'glu-DASH-L[m] + h2o[m] + nadp[m] <=> akg[m] + h[m] + nadph[m] + nh4[m] '	-1000	1000	1
'GluForTx'	'Glutamateformimidoyltransferase'	'forglu[c] + h[c] + thf[c] -> 5forthf[c] + glu-DASH-L[c] '	0	1000	0
'GLUNm'	'glutaminase(mitochondrial)'	'gln-DASH-L[m] + h2o[m] -> glu-DASH-L[m] + nh4[m] '	0	1000	0
'ABTArm'	' 4-aminobutyratetransaminase,reversible(mitochondrial)'	'4abut[m] + akg[m] <=> glu-DASH-L[m] + sucsal[m] '	-1000	1000	0
'ACGAMK'	'N-acetylglucosaminekinase'	'acgam[c] + atp[c] -> acgam6p[c] + adp[c] + h[c] '	0	0	0
'CBPSam'	'carbamoyl-phosphatesynthase(ammonia)(mitochondria'	'2 atp[m] + hco3[m] + nh4[m] -> 2 adp[m] + cbp[m] + 2 h[m] + pi[m] '	0	0	0
'ASNNm'	'L-asparaginase(mitochondrial)'	'asn-DASH-L[m] + h2o[m] -> asp-DASH-L[m] + nh4[m] '	0	0	0
'TYRASE'	'Tyrosinase'	'56dihindlcrbxlt[c] -> melanin[c] '	0	0	0
'3HLYTCL'	' 3-Hydroxy-L-tyrosinecarboxy-lyase'	'34dhphe[c] + h[c] -> co2[c] + dopa[c] '	0	1000	0
'MAOLNOR'	'monoamineoxidase(L-Normetanephrine)'	'h2o[c] + normete-DASH-L[c] + o2[c] -> 3m4hpga[c] + h2o2[c] + nh4[c] '	0	1000	0
'41R1H2MAE12BOOX'	' 4-[(1R)-1-Hydroxy-2-(methylamino)ethyl]-1,2-benzenediol:oxygenoxidoreductase(deaminating)(flavin-containing)'	'adrnl[c] + h2o[c] + o2[c] -> 34dhmald[c] + h2o2[c] + mma[c] '	0	1000	0
'ASPCTr'	'aspartatecarbamoyltransferase(reversible)'	'asp-DASH-L[c] + cbp[c] <=> cbasp[c] + h[c] + pi[c] '	0	0	0
'CSNATer'	'carnitineO-acetyltransferase,endolasmicreticulum'	'accoa[r] + crn[r] <=> acrn[r] + coa[r] '	-1000	1000	0
'42A12BOOX'	' 4-(2-Aminoethyl)-1,2-benzenediol:oxygenoxidoreductase(deaminating)(flavin-containing)'	'dopa[c] + h2o[c] + o2[c] -> 34dhpac[c] + h2o2[c] + nh4[c] '	0	1000	0
'3M4HDXPAC'	' 3-Methoxy-4-hydroxyphenylacetaldehyde:NAD+oxidoreductase'	'3mox4hpac[c] + h2o[c] + nad[c] <=> 2 h[c] + homoval[c] + nadh[c] '	0	0	0
'34DHPLACOX(NADP)'	' 3,4-Dihydroxyphenylacetaldehyde:NADP+oxidoreductase'	'34dhpac[c] + h2o[c] + nadp[c] <=> 34dhpha[c] + 2 h[c] + nadph[c] '	0	0	0
'34DHXMANDACOX(NADP)'	' 3,4-Dihydroxymandelaldehyde:NADP+oxidoreductase'	'34dhmald[c] + h2o[c] + nadp[c] <=> 34dhoxmand[c] + 2 h[c] + nadph[c] '	0	0	0
'3MOX4HOXPGALDOX(NADP)'	' 3-Methoxy-4-hydroxyphenylglycolaldehyde:NADP+oxidoreductase'	'3m4hpga[c] + h2o[c] + nadp[c] <=> 3mox4hoxm[c] + 2 h[c] + nadph[c] '	0	0	0
'4HOXPACDOX(NADP)'	' 4-Hydroxyphenylacetaldehyde:NADP+oxidoreductase'	'4hoxpacd[c] + h2o[c] + nadp[c] <=> 4hphac[c] + 2 h[c] + nadph[c] '	0	0	0
'34DHOXPEGOX'	' 3,4-Dihydroxyphenylethyleneglycol:NAD+oxidoreductase'	'34dhmald[c] + h[c] + nadh[c] <=> 34dhoxpeg[c] + nad[c] '	-1000	1000	0
'IDHPOXOX3'	'Iodide:hydrogen-peroxideoxidoreductase3'	'35diotyr[c] + 3ityr-DASH-L[c] + h2o2[c] -> 2amac[c] + 2 h2o[c] + triodthy[c] '	0	0	0
'IDHPOXOX4'	'Iodide:hydrogen-peroxideoxidoreductase4'	'2 35diotyr[c] + h2o2[c] -> 2amac[c] + 2 h2o[c] + thyox-DASH-L[c] '	0	0	0
'PPNCL3'	'phosphopantothenate-cysteineligase'	'4ppan[c] + atp[c] + cys-DASH-L[c] -> 4ppcys[c] + amp[c] + h[c] + ppi[c] '	0	0	0
'PNTKm'	'pantothenatekinase(mitochondrial)'	'atp[m] + pnto-DASH-R[m] -> 4ppan[m] + adp[m] + h[m] '	0	0	0
'THMTP'	'thiamine-triphosphatase'	'h2o[c] + thmtp[c] -> h[c] + pi[c] + thmpp[c] '	0	0	0
'TDP'	'thiaminpyrophosphatase'	'h2o[c] + thmpp[c] -> h[c] + pi[c] + thmmp[c] '	0	1000	0
'PHETA1m'	'phenylalaninetransaminase(m)'	'akg[m] + phe-DASH-L[m] <=> glu-DASH-L[m] + phpyr[m] '	-1000	1000	0
'EX_lipoate(e)'	'Lipoateexchange'	'lipoate[e] <=> '	-1000	6.0241	0
'PHYCBOXL'	'L-Phenylalaninecarboxy-lyase'	'h[c] + phe-DASH-L[c] -> co2[c] + peamn[c] '	0	1000	0
'ALDD19x(P)'	'aldehydedehydrogenase(phenylacetaldehyde,NADP)'	'h2o[c] + nadp[c] + pacald[c] -> 2 h[c] + nadph[c] + pac[c] '	0	0	0
'QUILSYN'	'QuinolinateSynthase(Eukaryotic)'	'cmusa[c] -> h2o[c] + h[c] + quln[c] '	0	1000	0
'2OXOADOXm'	' 2-Oxoadipate:lipoamde2-oxidoreductase(decarboxylatingandacceptor-succinylating)(mitochondria)'	'2oxoadp[m] + coa[m] + nad[m] -> co2[m] + glutcoa[m] + nadh[m] '	0	0	0
'GLUTCOADHm'	'glutaryl-CoAdehydrogenase(mitochondria)'	'fad[m] + glutcoa[m] + h[m] -> b2coa[m] + co2[m] + fadh2[m] '	0	0	0
'ECOAH1m'	' 3-hydroxyacyl-CoAdehydratase(3-hydroxybutanoyl-CoA)(mitochondria)'	'3hbcoa[m] <=> b2coa[m] + h2o[m] '	-1000	1000	0
'ECOAH1x'	' 3-hydroxyacyl-CoAdehydratase(3-hydroxybutanoyl-CoA)(perioxisome)'	'3hbcoa[x] <=> b2coa[x] + h2o[x] '	-1000	1000	0
'HACD1m'	' 3-hydroxyacyl-CoAdehydrogenase(acetoacetyl-CoA)(mitochondria)'	'aacoa[m] + h[m] + nadh[m] <=> 3hbcoa[m] + nad[m] '	-1000	1000	0
'HACD1x'	' 3-hydroxyacyl-CoAdehydrogenase(acetoacetyl-CoA)(peroxisome)'	'aacoa[x] + h[x] + nadh[x] <=> 3hbcoa[x] + nad[x] '	0	0	0
'KYNAKGAT'	'L-Kynurenine:2-oxoglutarateaminotransferase'	'Lkynr[c] + akg[c] -> 4aphdob[c] + glu-DASH-L[c] '	0	0	0
'3HKYNAKGAT'	' 3-Hydroxy-L-kynurenine:2-oxoglutarateaminotransferase'	'akg[c] + hLkynr[c] -> 42A3HP24DB[c] + glu-DASH-L[c] '	0	0	0
'RIBFLVt3'	'riboflavintransport(ATPdependent)'	'atp[c] + h2o[c] + ribflv[e] -> adp[c] + h[c] + pi[c] + ribflv[c] '	0	1000	0
'DURAD'	'dihydrouracildehydrogenase(NADP)'	'56dura[c] + nadp[c] <=> h[c] + nadph[c] + ura[c] '	0	0	0
'DURAD2'	'dihydrothymindehydrogenase(NADP)'	'56dthm[c] + nadp[c] <=> h[c] + nadph[c] + thym[c] '	0	0	0
'ALCD2yf'	'alcoholdehydrogenase(ethanol,NADP),forwardreaction'	'etoh[c] + nadp[c] -> acald[c] + h[c] + nadph[c] '	0	1000	1
'ACITL'	'ATP-Citratelyase'	'atp[c] + cit[c] + coa[c] -> accoa[c] + adp[c] + oaa[c] + pi[c] '	0	0	0
'EX_cl(e)'	'Chlorideexchange'	' <=> cl[e] '	-1000	0	1
'EX_4hphac(e)'	' 4-Hydroxyphenylacetateexchange'	'4hphac[e] <=> '	-1000	6.0241	0
'NNATn'	'nicotinate-nucleotideadenylyltransferase'	'atp[n] + h[n] + nicrnt[n] -> dnad[n] + ppi[n] '	0	0	0
'NMNATn'	'nicotinamide-nucleotideadenylyltransferase'	'atp[n] + h[n] + nmn[n] -> nad[n] + ppi[n] '	0	0	0
'MCDp'	'Malonyl-CoADecarboxylaseperoxisomal'	'h[x] + malcoa[x] -> accoa[x] + co2[x] '	0	0	0
'MCD'	'Malonyl-CoADecarboxylasecytoplasmic'	'h[c] + malcoa[c] -> accoa[c] + co2[c] '	0	0	0
'G6PDH1er'	'glucose-6-phosphatedehydrogenase,endoplasmicreticulum'	'g6p[r] + nad[r] -> 6pgl[r] + h[r] + nadh[r] '	0	0	0
'PGLer'	' 6-phosphogluconolactonase,endoplasmicreticulum'	'6pgl[r] + h2o[r] -> 6pgc[r] + h[r] '	0	0	0
'P4507A1r'	'cytochromeP450,family7,subfamilyA,polypeptide1'	'chsterol[r] + h[r] + nadph[r] + o2[r] -> h2o[r] + nadp[r] + xol7a[r] '	0	0	0
'P45046A1r'	'cytochromeP450,family46,subfamilyA,polypeptide1'	'chsterol[r] + h[r] + nadph[r] + o2[r] -> h2o[r] + nadp[r] + xol24oh[r] '	0	0	0
'CH25H'	'cholesterol25-hydroxylase'	'chsterol[r] + h[r] + nadph[r] + o2[r] -> h2o[r] + nadp[r] + xol25oh[r] '	0	0	0
'P45027A1m'	'CytochromeP45027'	'chsterol[m] + h[m] + nadph[m] + o2[m] -> h2o[m] + nadp[m] + xol27oh[m] '	0	0	0
'P45039A1r'	'oxysterol7-alpha-hydroxylase'	'h[r] + nadph[r] + o2[r] + xol24oh[r] -> h2o[r] + nadp[r] + xoltri24[r] '	0	0	0
'P4507B11r'	'oxysterol7alpha-hydroxylase'	'h[r] + nadph[r] + o2[r] + xol25oh[r] -> h2o[r] + nadp[r] + xoltri25[r] '	0	0	0
'P4507B12r'	'oxysterol7alpha-hydroxylase'	'h[r] + nadph[r] + o2[r] + xol27oh[r] -> h2o[r] + nadp[r] + xoltri27[r] '	0	0	0
'5HXKYNDCL'	' 5-Hydroxykynurenaminedecarboxy-lyase'	'5hxkyn[c] + h[c] -> 5hxkynam[c] + co2[c] '	0	1000	0
'3HXKYNDCL'	' 3-Hydroxykynurenaminedecarboxy-lyase'	'hLkynr[c] + h[c] -> 3hxkynam[c] + co2[c] '	0	1000	0
'5HLTDL'	' 5-Hydroxy-L-tryptophandecarboxy-lyase'	'5htrp[c] + h[c] -> co2[c] + srtn[c] '	0	1000	0
'LTDCL'	'L-Tryptophandecarboxy-lyase'	'h[c] + trp-DASH-L[c] -> co2[c] + trypta[c] '	0	1000	1
'5HXKYNOXDA'	' 5-Hydroxykynurenamine:oxygenoxidoreductase(deaminating)(flavin-containing)'	'5hxkynam[c] + o2[c] -> 46dhoxquin[c] + h2o2[c] + nh4[c] '	0	1000	0
'3HXKYNOXDA'	' 3-Hydroxykynurenamine:oxygenoxidoreductase(deaminating)(flavin-containing)'	'3hxkynam[c] + o2[c] -> 48dhoxquin[c] + h2o2[c] + nh4[c] '	0	1000	0
'5HOXINOXDA'	' 5-Hydroxytryptamine:oxygenoxidoreductase(deaminating)(flavin-containing)'	'h2o[c] + o2[c] + srtn[c] -> 5hoxindact[c] + h2o2[c] + nh4[c] '	0	1000	0
'TRYPTAOX'	'Tryptamine:oxygenoxidoreductase(deaminating)(flavin-containing)'	'h2o[c] + o2[c] + trypta[c] -> h2o2[c] + id3acald[c] + nh4[c] '	0	1000	0
'5HOXINDACTOX'	' 5-Hydroxyindoleacetaldehyde:NAD+oxidoreductase'	'5hoxindact[c] + h2o[c] + nad[c] -> 5hoxindoa[c] + 2 h[c] + nadh[c] '	0	1000	0
'5HOXINDACTOXm'	' 5-Hydroxyindoleacetaldehyde:NAD+oxidoreductase(mito)'	'5hoxindact[m] + h2o[m] + nad[m] -> 5hoxindoa[m] + 2 h[m] + nadh[m] '	0	1000	0
'ACOAHi'	'acetyl-CoAhydrolase'	'accoa[c] + h2o[c] -> ac[c] + coa[c] + h[c] '	0	0	0
'5HOXINDACTO2OX'	' 5-Hydroxyindoleacetaldehyde:oxygenoxidoreductase'	'5hoxindact[c] + h2o[c] + o2[c] -> 5hoxindoa[c] + h2o2[c] + h[c] '	0	1000	0
'ACSOMT'	'S-Adenosyl-L-methionine:N-acetylserotoninO-methyltransferase'	'5hoxindoa[c] + amet[c] -> 5moxact[c] + ahcys[c] + h[c] '	0	0	0
'ACSRTNMT'	'S-Adenosyl-L-homocysteine:N-acetylserotoninO-methyltransferase'	'Nacsertn[c] + amet[c] -> ahcys[c] + h[c] + melatn[c] '	0	0	0
'SRTNACT'	'Acetyl-CoA:aralkylamineN-acetyltransferase'	'accoa[c] + srtn[c] -> Nacsertn[c] + coa[c] + h[c] '	0	0	0
'MELATNOX'	'Melatonin:NADPoxidoreductase'	'h[c] + melatn[c] + nadph[c] + o2[c] -> 6hoxmelatn[c] + h2o[c] + nadp[c] '	0	0	0
'MELATN23DOX'	'Melatonin:oxygen2,3-dioxygenase(indole-decyclizing)'	'melatn[c] + o2[c] -> fna5moxam[c] '	0	0	0
'5HTRPDOX'	' 5-Hydroxy-L-tryptophan:oxygen2,3-dioxygenase(indole-decyclizing)'	'5htrp[c] + o2[c] -> 5hoxnfkyn[c] '	0	0	0
'SRTN23OX'	' 5-Hydroxytryptamine:oxygen2,3-dioxygenase(indole-decyclizing)'	'o2[c] + srtn[c] -> f5hoxkyn[c] '	0	0	0
'SRTNMTX'	'S-Adenosyl-L-methionine:amineN-methyltransferase(srtn)'	'amet[c] + srtn[c] -> ahcys[c] + h[c] + nmthsrtn[c] '	0	0	0
'LALDD'	'D-lactaldehydedehydrogenase'	'lald-DASH-D[c] + nadp[c] <=> h[c] + mthgxl[c] + nadph[c] '	-1000	1000	1
'LALDO'	'D-Lactaldehyde:NAD+oxidoreductase(glutathione-formylating)'	'gthrd[c] + lald-DASH-D[c] + nad[c] <=> h[c] + lgt-DASH-S[c] + nadh[c] '	-1000	1000	1
'LALDO2'	'D-Lactaldehyde:NADP+1-oxidoreductase'	'h[c] + mthgxl[c] + nadph[c] -> lald-DASH-D[c] + nadp[c] '	0	1000	1
'G5SDym'	'glutamate-5-semialdehydedehydrogenase(m)'	'glu5p[m] + h[m] + nadph[m] -> glu5sa[m] + nadp[m] + pi[m] '	0	1000	1
'GLU5Km'	'glutamate5-kinase(m)'	'atp[m] + glu-DASH-L[m] -> adp[m] + glu5p[m] '	0	1000	1
'PPDOy'	'Propane-1,2-diol:NADP+1-oxidoreductase'	'h[c] + lald-DASH-D[c] + nadph[c] -> 12ppd-DASH-R[c] + nadp[c] '	0	1000	1
'F1PGT'	'fucose-1-phosphateguanylyltransferase'	'fuc1p-DASH-L[c] + gtp[c] + h[c] <=> gdpfuc[c] + ppi[c] '	0	0	0
'FK'	'Fucokinase'	'atp[c] + fuc-DASH-L[c] -> adp[c] + fuc1p-DASH-L[c] + h[c] '	0	0	0
'GLYATm'	'glycineC-acetyltransferase'	'accoa[m] + gly[m] <=> 2aobut[m] + coa[m] '	0	0	0
'KHK'	'ketohexokinase'	'atp[c] + fru[c] -> adp[c] + f1p[c] + h[c] '	0	1000	1
'HSD3B7'	'hydroxy-delta-5-steroiddehydrogenase,3beta-andsteroiddelta-isomerase7'	'nad[r] + xol7a[r] -> h[r] + nadh[r] + xol7aone[r] '	0	0	0
'HSD3B7P'	'hydroxy-delta-5-steroiddehydrogenase,3beta-andsteroiddelta-isomerase7'	'nadp[r] + xol7a[r] -> h[r] + nadph[r] + xol7aone[r] '	0	0	0
'AKR1D'	'aldo-ketoreductasefamily1,memberD1(delta4-3-ketosteroid-5-beta-reductase)'	'h[c] + nadph[c] + xol7aone[c] -> nadp[c] + xol7ah[c] '	0	0	0
'AKR1D2'	'aldo-ketoreductasefamily1,memberD1(delta4-3-ketosteroid-5-beta-reductase)'	'h[c] + nadph[c] + xoldiolone[c] -> nadp[c] + xoldioloneh[c] '	0	0	0
'AKR1C41'	'aldo-ketoreductasefamily1,memberC4(chlordeconereductase;3-alphahydroxysteroiddehydrogenase,typeI;dihydrodioldehydrogenase4)'	'h[c] + nadh[c] + xol7ah[c] -> nad[c] + xol7ah2[c] '	0	0	0
'AKR1C42'	'aldo-ketoreductasefamily1,memberC4(chlordeconereductase;3-alphahydroxysteroiddehydrogenase,typeI;dihydrodioldehydrogenase4)'	'h[c] + nadh[c] + xoldioloneh[c] -> nad[c] + xoltriol[c] '	0	0	0
'P45027A11m'	' 5-beta-cholestane-3-alpha,7-alpha,12-alpha-triol27-hydroxylase'	'h[m] + nadph[m] + o2[m] + xoltriol[m] -> h2o[m] + nadp[m] + xoltetrol[m] '	0	0	0
'P45027A12m'	' 5-beta-cholestane-3-alpha,7-alpha,12-alpha-triol27-hydroxylase'	'nadp[m] + xoltetrol[m] -> h[m] + nadph[m] + thcholst[m] '	0	0	0
'AMACRp'	'alpha-methylacyl-CoAracemase'	'cholcoar[x] -> cholcoas[x] '	0	1000	0
'AMACRr'	'alpha-methylacyl-CoAracemase'	'cholcoar[r] -> cholcoas[r] '	0	1000	0
'HSD17B4x'	'hydroxysteroid(17-beta)dehydrogenase4'	'cholcoads[x] + h[x] + nadph[x] + o2[x] -> cholcoaone[x] + h2o[x] + nadp[x] '	0	0	0
'ADPRDPm'	'ADPribosediphosphatase(mitochondrial)'	'adprib[m] + h2o[m] -> amp[m] + 2 h[m] + r5p[m] '	0	0	0
'ADPGLC'	'ADPglucosediphosphatase'	'adpglc[c] + h2o[c] -> amp[c] + g1p[c] + 2 h[c] '	0	0	0
'ADPMAN'	'ADPmannosediphosphatase'	'adpman[c] + h2o[c] -> amp[c] + 2 h[c] + man1p[c] '	0	0	0
'SCPx'	'peroxisomalthiolase2'	'cholcoaone[x] + coa[x] -> cholcoa[x] + ppcoa[x] '	0	0	0
'P4508B11r'	'sterol12-alpha-hydroxylase'	'h[r] + nadph[r] + o2[r] + xol7aone[r] -> h2o[r] + nadp[r] + xoldiolone[r] '	0	0	0
'P4508B13r'	'sterol12-alpha-hydroxylase(nadh)'	'h[r] + nadh[r] + o2[r] + xol7aone[r] -> h2o[r] + nad[r] + xoldiolone[r] '	0	0	0
'ACOX2x'	'acyl-CoenzymeAoxidase2,branchedchain'	'cholcoas[x] + fadh2[x] + o2[x] -> cholcoads[x] + fad[x] + 2 h2o[x] '	0	0	0
'ARGNm'	'arginase(m)'	'arg-DASH-L[m] + h2o[m] -> orn[m] + urea[m] '	0	0	0
'HMGCOASim'	'HydroxymethylglutarylCoAsynthase(ir)'	'aacoa[m] + accoa[m] + h2o[m] -> coa[m] + h[m] + hmgcoa[m] '	0	1000	0
'ORNTArm'	'ornithinetransaminasereversible(m)'	'akg[m] + orn[m] <=> glu5sa[m] + glu-DASH-L[m] '	0	0	0
'GLYAMDTRc'	'glycineamidinotransferase(c)'	'arg-DASH-L[c] + gly[c] <=> gudac[c] + orn[c] '	-1000	1000	0
'GACMTRc'	'guanidinoacetateN-methyltransferase(c)'	'amet[c] + gudac[c] <=> ahcys[c] + creat[c] + h[c] '	0	0	0
'CKc'	'ATPCreatinekinase(c)'	'atp[c] + creat[c] <=> adp[c] + pcreat[c] '	-1000	1000	0
'SARDHm'	'Sarcosinedehydrogenase(m)'	'fad[m] + sarcs[m] + thf[m] -> fadh2[m] + gly[m] + mlthf[m] '	0	0	0
'ACACT1x'	'acetyl-CoAC-acetyltransferase,mitochondrial'	'2 accoa[x] -> aacoa[x] + coa[x] '	0	0	0
'HMGLx'	'hydroxymethylglutaryl-CoAlyase'	'hmgcoa[x] -> acac[x] + accoa[x] '	0	0	0
'HMGCOARr'	'HydroxymethylglutarylCoAreductase(ir)'	'2 h[r] + hmgcoa[r] + 2 nadph[r] -> coa[r] + mev-DASH-R[r] + 2 nadp[r] '	0	0	0
'HMGCOARx'	'HydroxymethylglutarylCoAreductase(ir)'	'2 h[x] + hmgcoa[x] + 2 nadph[x] -> coa[x] + mev-DASH-R[x] + 2 nadp[x] '	0	0	0
'MEVK1x'	'mevalonatekinase(atp)'	'atp[x] + mev-DASH-R[x] -> 5pmev[x] + adp[x] + h[x] '	0	1000	0
'PMEVKx'	'phosphomevalonatekinase'	'5pmev[x] + atp[x] -> 5dpmev[x] + adp[x] '	0	0	0
'DPMVDx'	'diphosphomevalonatedecarboxylase'	'5dpmev[x] + atp[x] -> adp[x] + co2[x] + ipdp[x] + pi[x] '	0	0	0
'IPDDIx'	'isopentenyl-diphosphateD-isomerase'	'ipdp[x] <=> dmpp[x] '	-1000	1000	0
'NTPP9'	'Nucleosidetriphosphatepyrophosphorylase(itp)'	'h2o[c] + itp[c] -> h[c] + imp[c] + ppi[c] '	0	0	0
'GRTTx'	'geranyltranstransferase'	'grdp[x] + ipdp[x] -> frdp[x] + ppi[x] '	0	0	0
'DMATTx'	'dimethylallyltranstransferase'	'dmpp[x] + ipdp[x] -> grdp[x] + ppi[x] '	0	0	0
'SQLSr'	'Squalenesynthase'	'2 frdp[r] + h[r] + nadph[r] -> nadp[r] + 2 ppi[r] + sql[r] '	0	0	0
'NTPP10'	'Nucleosidetriphosphatepyrophosphorylase(ditp)'	'ditp[c] + h2o[c] -> dimp[c] + h[c] + ppi[c] '	0	0	0
'NTPP11'	'Nucleosidetriphosphatepyrophosphorylase(xtp)'	'h2o[c] + xtp[c] -> h[c] + ppi[c] + xmp[c] '	0	0	0
'LNSTLSr'	'lanosterolsynthase'	'Ssq23epx[r] -> lanost[r] '	0	0	0
'LNS14DMr'	'cytochromeP450lanosterol14-alpha-demethylase'	'2 h[r] + lanost[r] + 3 nadph[r] + 3 o2[r] -> 44mctr[r] + for[r] + 4 h2o[r] + 3 nadp[r] '	0	0	0
'C14STRr'	'C-14sterolreductase'	'44mctr[r] + h[r] + nadph[r] -> 44mzym[r] + nadp[r] '	0	1000	0
'C4STMO1r'	'C-4sterolmethyloxidase(4,4-dimethylzymosterol)'	'44mzym[r] + 3 h[r] + 3 nadph[r] + 3 o2[r] -> 4mzym-int1[r] + 4 h2o[r] + 3 nadp[r] '	0	0	0
'C3STDH1r'	'C-3steroldehydrogenase(4-methylzymosterol)'	'4mzym-int1[r] + nad[r] -> 4mzym-int2[r] + co2[r] + h[r] + nadh[r] '	0	0	0
'C4STMO2r'	'C-4methylsteroloxidase'	'4mzym-int2[r] + nad[r] + o2[r] -> co2[r] + h[r] + nadh[r] + zym-int2[r] '	0	0	0
'C3STKR2r'	'C-3sterolketoreductase(zymosterol)'	'h[r] + nadph[r] + zym-int2[r] -> nadp[r] + zymst[r] '	0	0	0
'NBAHH_ir'	'Nalpha-(beta-alanyl)-L-histidinehydrolaseIR'	'carn[c] + h2o[c] -> ala-DASH-B[c] + his-DASH-L[c] '	0	0	0
'BAMPPALDOXm'	'beta-Aminopropionaldehyde:NAD+oxidoreductase(m)'	'bamppald[m] + h2o[m] + nad[m] -> ala-DASH-B[m] + 2 h[m] + nadh[m] '	0	1000	0
'BAMPPALDOX'	'beta-Aminopropionaldehyde:NAD+oxidoreductase'	'bamppald[c] + h2o[c] + nad[c] -> ala-DASH-B[c] + 2 h[c] + nadh[c] '	0	1000	0
'EBP1r'	' 3-beta-hydroxysteroid-delta(8),delta(7)-isomerase'	'zymst[r] -> chlstol[r] '	0	0	0
'EBP2r'	' 3-beta-hydroxysteroid-delta(8),delta(7)-isomerase'	'zymstnl[r] -> lthstrl[r] '	0	0	0
'LSTO1r'	'Lathosteroloxidase'	'chlstol[r] + h[r] + nadph[r] + o2[r] -> ddsmsterol[r] + 2 h2o[r] + nadp[r] '	0	0	0
'LSTO2r'	'Lathosteroloxidase'	'h[r] + lthstrl[r] + nadph[r] + o2[r] -> 7dhchsterol[r] + 2 h2o[r] + nadp[r] '	0	0	0
'DHCR71r'	' 7-dehydrocholesterolreductase'	'ddsmsterol[r] + h[r] + nadph[r] -> dsmsterol[r] + nadp[r] '	0	0	0
'DHCR72r'	' 7-dehydrocholesterolreductase'	'7dhchsterol[r] + h[r] + nadph[r] -> chsterol[r] + nadp[r] '	0	0	0
'DHCR241r'	' 24-dehydrocholesterolreductase[Precursor]'	'fadh2[r] + zymst[r] -> fad[r] + zymstnl[r] '	0	0	0
'DHCR242r'	' 24-dehydrocholesterolreductase[Precursor]'	'chlstol[r] + fadh2[r] -> fad[r] + lthstrl[r] '	0	0	0
'DHCR243r'	' 24-dehydrocholesterolreductase[Precursor]'	'dsmsterol[r] + fadh2[r] -> chsterol[r] + fad[r] '	0	0	0
'UPPN'	'b-ureidopropionase'	'cala[c] + h2o[c] + 2 h[c] -> ala-DASH-B[c] + co2[c] + nh4[c] '	0	0	0
'3HPCOAHYD'	' 3-hydroxyisobutyryl-CoenzymeAhydrolase'	'3hpcoa[c] + h2o[c] -> 3hpp[c] + coa[c] + h[c] '	0	0	0
'PRPNCOAHYDx'	'Propenoyl-CoAhydrolase(x)'	'h2o[x] + prpncoa[x] -> 3hpcoa[x] '	0	0	0
'PRPNCOAHYDm'	'Propenoyl-CoAhydrolase(m)'	'h2o[m] + prpncoa[m] -> 3hpcoa[m] '	0	1000	0
'NDPK10'	'nucleoside-diphosphatekinase(ATP:dIDP)'	'atp[c] + didp[c] <=> adp[c] + ditp[c] '	-1000	1000	0
'NDPK1n'	'nucleoside-diphosphatekinase(ATP:GDP),nuclear'	'atp[n] + gdp[n] <=> adp[n] + gtp[n] '	0	0	0
'NDPK2n'	'nucleoside-diphosphatekinase(ATP:UDP),nuclear'	'atp[n] + udp[n] <=> adp[n] + utp[n] '	0	0	0
'NDPK3n'	'nucleoside-diphosphatekinase(ATP:CDP),nuclear'	'atp[n] + cdp[n] <=> adp[n] + ctp[n] '	0	0	0
'NDPK2m'	'nucleoside-diphosphatekinase(ATP:UDP),mitochondrial'	'atp[m] + udp[m] <=> adp[m] + utp[m] '	0	0	0
'NDPK1m'	'nucleoside-diphosphatekinase(ATP:GDP),mitochondrial'	'atp[m] + gdp[m] <=> adp[m] + gtp[m] '	0	0	0
'NDPK10n'	'nucleoside-diphosphatekinase(ATP:dIDP),nuclear'	'atp[n] + didp[n] <=> adp[n] + ditp[n] '	0	0	0
'NDPK10m'	'nucleoside-diphosphatekinase(ATP:dIDP),mitochondrial'	'atp[m] + didp[m] <=> adp[m] + ditp[m] '	0	0	0
'NDPK3m'	'nucleoside-diphosphatekinase(ATP:CDP),mitochondrial'	'atp[m] + cdp[m] <=> adp[m] + ctp[m] '	0	0	0
'NDPK4n'	'nucleoside-diphosphatekinase(ATP:dTDP),nuclear'	'atp[n] + dtdp[n] <=> adp[n] + dttp[n] '	0	0	0
'NDPK4m'	'nucleoside-diphosphatekinase(ATP:dTDP),mitochondrial'	'atp[m] + dtdp[m] <=> adp[m] + dttp[m] '	0	0	0
'NDPK5n'	'nucleoside-diphosphatekinase(ATP:dGDP),nuclear'	'atp[n] + dgdp[n] <=> adp[n] + dgtp[n] '	0	0	0
'NDPK5m'	'nucleoside-diphosphatekinase(ATP:dGDP),mitochondrial'	'atp[m] + dgdp[m] <=> adp[m] + dgtp[m] '	0	0	0
'NDPK6n'	'nucleoside-diphosphatekinase(ATP:dUDP),nuclear'	'atp[n] + dudp[n] <=> adp[n] + dutp[n] '	0	0	0
'NDPK6m'	'nucleoside-diphosphatekinase(ATP:dUDP),mitochondrial'	'atp[m] + dudp[m] <=> adp[m] + dutp[m] '	0	0	0
'NDPK7n'	'nucleoside-diphosphatekinase(ATP:dCDP),nuclear'	'atp[n] + dcdp[n] <=> adp[n] + dctp[n] '	0	0	0
'NDPK7m'	'nucleoside-diphosphatekinase(ATP:dCDP),mitochondrial'	'atp[m] + dcdp[m] <=> adp[m] + dctp[m] '	0	0	0
'NDPK8n'	'nucleoside-diphosphatekinase(ATP:dADP),nuclear'	'atp[n] + dadp[n] <=> adp[n] + datp[n] '	0	0	0
'NDPK8m'	'nucleoside-diphosphatekinase(ATP:dADP),mitochondrial'	'atp[m] + dadp[m] <=> adp[m] + datp[m] '	0	0	0
'NDPK9n'	'nucleoside-diphosphatekinase(ATP:IDP),nuclear'	'atp[n] + idp[n] <=> adp[n] + itp[n] '	0	0	0
'NDPK9m'	'nucleoside-diphosphatekinase(ATP:IDP),mitochondrial'	'atp[m] + idp[m] <=> adp[m] + itp[m] '	0	0	0
'XANDp'	'xanthinedehydrogenase,peroxisomal'	'h2o[x] + nad[x] + xan[x] -> h[x] + nadh[x] + urate[x] '	0	0	0
'DCK1n'	'Deoxycytidinekinase,nuclear(ATP)'	'atp[n] + dcyt[n] <=> adp[n] + dcmp[n] + h[n] '	0	0	0
'DCK2n'	'Deoxycytidinekinase,nuclear(UTP)'	'dcyt[n] + utp[n] <=> dcmp[n] + h[n] + udp[n] '	0	0	0
'CHOLD2m'	'cholinedehydrogenase(FADacceptor),mitochondrial'	'chol[m] + fad[m] -> betald[m] + fadh2[m] '	0	0	0
'BHMT'	'betaine-homocysteineS-methyltransferase'	'glyb[c] + hcys-DASH-L[c] -> dmgly[c] + met-DASH-L[c] '	0	1000	0
'DADAe'	'Deoxyadenosinedeaminase,extracellular'	'dad-DASH-2[e] + h2o[e] + h[e] -> din[e] + nh4[e] '	0	0	0
'ADAe'	'Adenosinedeaminase,extracellular'	'adn[e] + h2o[e] + h[e] -> ins[e] + nh4[e] '	0	0	0
'3SALACBOXL'	' 3-Sulfino-L-alaninecarboxy-lyase'	'3sala[c] + h[c] -> co2[c] + hyptaur[c] '	0	0	0
'LCYSTCBOXL'	' 3-Sulfoalaninecarboxy-lyase'	'Lcyst[c] + h[c] -> co2[c] + taur[c] '	0	0	0
'GNMT'	'glycineN-methyltransferase'	'amet[c] + gly[c] -> ahcys[c] + h[c] + sarcs[c] '	0	0	0
'UAG4E'	'UDP-N-acetylglucosamine4-epimerase'	'uacgam[c] <=> udpacgal[c] '	0	0	0
'P45017A2r'	'CytochromeP45017A1'	'17ahprgnlone[r] + h[r] + nadph[r] + 0.5 o2[r] -> acald[r] + dhea[r] + h2o[r] + nadp[r] '	0	0	0
'P45017A1r'	'CytochromeP45017A1'	'h[r] + nadph[r] + o2[r] + prgnlone[r] -> 17ahprgnlone[r] + h2o[r] + nadp[r] '	0	0	0
'HSD3B11'	' 3beta-hydroxysteroiddehydrogenase/delta5-->4-isomerasetypeI'	'nad[c] + prgnlone[c] -> h[c] + nadh[c] + prgstrn[c] '	0	0	0
'HSD3B13'	' 3beta-hydroxysteroiddehydrogenase/delta5-->4-isomerasetypeI'	'17ahprgnlone[c] + nad[c] -> 17ahprgstrn[c] + h[c] + nadh[c] '	0	0	0
'LACZly'	'b-galactosidase,lysosomal'	'h2o[l] + lcts[l] -> gal[l] + glc-DASH-D[l] '	0	1000	0
'LACZe'	'b-galactosidase,extracellular'	'h2o[e] + lcts[e] -> gal[e] + glc-DASH-D[e] '	0	0	0
'UGALGTg'	'UDPgalactose:D-glucose4-beta-D-galactosyltransferase,Golgiapparatus'	'glc-DASH-D[g] + udpgal[g] -> h[g] + lcts[g] + udp[g] '	0	0	0
'P45011B11m'	'Steroid11-beta-hydroxylase'	'11docrtstrn[m] + h[m] + nadph[m] + o2[m] -> crtstrn[m] + h2o[m] + nadp[m] '	0	0	0
'P45011B12m'	'Steroid11-beta-hydroxylase'	'11docrtsl[m] + h[m] + nadph[m] + o2[m] -> crtsl[m] + h2o[m] + nadp[m] '	0	0	0
'P45021A2r'	'Steroid21-hydroxylase'	'17ahprgstrn[r] + h[r] + nadph[r] + o2[r] -> 11docrtsl[r] + h2o[r] + nadp[r] '	0	0	0
'P45021A1r'	'Steroid21-hydroxylase'	'h[r] + nadph[r] + o2[r] + prgstrn[r] -> 11docrtstrn[r] + h2o[r] + nadp[r] '	0	0	0
'GALOR'	'D-Galactose:NADP+1-oxidoreductase'	'gal[c] + h[c] + nadph[c] <=> galt[c] + nadp[c] '	-1000	1000	0
'SARCOXp'	'sarcosineoxidase,peroxisomal'	'h2o[x] + o2[x] + sarcs[x] -> fald[x] + gly[x] + h2o2[x] '	0	1000	0
'LPCOXp'	'L-pipecolateoxidase,peroxisomal'	'Lpipecol[x] + o2[x] -> h2o2[x] + h[x] + thp2c[x] '	0	1000	0
'P45017A3r'	'CytochromeP45017A1'	'h[r] + nadph[r] + o2[r] + prgstrn[r] -> 17ahprgstrn[r] + h2o[r] + nadp[r] '	0	0	0
'P45017A4r'	'CytochromeP45017A1'	'17ahprgstrn[r] + h[r] + nadph[r] + 0.5 o2[r] -> acald[r] + andrstndn[r] + h2o[r] + nadp[r] '	0	0	0
'HSD17B1'	'testicular17-beta-hydroxysteroiddehydrogenase'	'estrone[c] + h[c] + nadph[c] <=> estradiol[c] + nadp[c] '	0	0	0
'P45011B21m'	'Steroid11-beta-hydroxylase'	'11docrtstrn[m] + h[m] + nadph[m] + 2 o2[m] -> aldstrn[m] + 2 h2o[m] + nadp[m] '	0	0	0
'EPCTX'	'ethanolamine-phosphatecytidylyltransferase'	'2ameph[c] + ctp[c] + h[c] -> cmp2amep[c] + ppi[c] '	0	0	0
'PDE1g'	' 3'',5''-cyclic-nucleotidephosphodiesterase,Golgi'	'camp[g] + h2o[g] -> amp[g] + h[g] '	0	0	0
'PDE4g'	' 3'',5''-cyclic-nucleotidephosphodiesterase,Golgi'	'35cgmp[g] + h2o[g] -> gmp[g] + h[g] '	0	0	0
'CPCTDTX'	'choline-phosphatecytidylyltransferase'	'ctp[c] + h[c] + ntm2amep[c] -> cmpntm2amep[c] + ppi[c] '	0	0	0
'P45019A1r'	'aromatase'	'andrstndn[r] + nadph[r] + 2 o2[r] -> estrone[r] + for[r] + 2 h2o[r] + nadp[r] '	0	0	0
'P45019A2r'	'aromatase'	'nadph[r] + 2 o2[r] + tststerone[r] -> estradiol[r] + for[r] + 2 h2o[r] + nadp[r] '	0	0	0
'SR5ARr'	' 3-oxo-5-alpha-steroid4-dehydrogenase'	'h[r] + nadph[r] + tststerone[r] -> 5adtststerone[r] + nadp[r] '	0	0	0
'HSD17B3r'	'testicular17-beta-hydroxysteroiddehydrogenase'	'andrstndn[r] + h[r] + nadph[r] -> nadp[r] + tststerone[r] '	0	0	0
'HSD3B11r'	' 3beta-hydroxysteroiddehydrogenase/delta5-->4-isomerasetypeI'	'nad[r] + prgnlone[r] -> h[r] + nadh[r] + prgstrn[r] '	0	0	0
'HSD3B12r'	' 3beta-hydroxysteroiddehydrogenase/delta5-->4-isomerasetypeI'	'dhea[r] + nad[r] -> andrstndn[r] + h[r] + nadh[r] '	0	0	0
'HSD3B13r'	' 3beta-hydroxysteroiddehydrogenase/delta5-->4-isomerasetypeI'	'17ahprgnlone[r] + nad[r] -> 17ahprgstrn[r] + h[r] + nadh[r] '	0	0	0
'HSD17B7r'	'testicular17-beta-hydroxysteroiddehydrogenase'	'estrone[r] + h[r] + nadph[r] -> estradiol[r] + nadp[r] '	0	0	0
'PGDIr'	'Prostaglandin-H2D-isomerase[Precursor]'	'prostgh2[r] <=> prostgd2[r] '	-1000	1000	0
'PGDI'	'Prostaglandin-H2D-isomerase[Precursor]'	'prostgh2[c] <=> prostgd2[c] '	-1000	1000	1
'PGESr'	'ProstaglandinEsynthase'	'prostgh2[r] <=> prostge2[r] '	0	0	0
'MALTly'	'alpha-glucosidase,lysosomal'	'h2o[l] + malt[l] -> 2 glc-DASH-D[l] '	0	0	0
'MALTe'	'alpha-glucosidase,extracellular'	'h2o[e] + malt[e] -> 2 glc-DASH-D[e] '	0	0	0
'MLTG1ly'	'Maltodextringlucosidase(maltotriose),lysosome'	'h2o[l] + malttr[l] -> glc-DASH-D[l] + malt[l] '	0	0	0
'MLTG1e'	'Maltodextringlucosidase(maltotriose),extracellular'	'h2o[e] + malttr[e] -> glc-DASH-D[e] + malt[e] '	0	0	0
'PGISr'	'ProstaglandinI2synthase'	'prostgh2[r] <=> prostgi2[r] '	0	1000	1
'LTA4H'	'LeukotrieneA-4hydrolase'	'h2o[c] + leuktrA4[c] -> leuktrB4[c] '	0	0	0
'GGT5r'	'Gamma-glutamyltransferase5'	'h2o[r] + leuktrC4[r] <=> glu-DASH-L[r] + leuktrD4[r] '	-1000	1000	0
'TXASr'	'Thromboxane-Asynthase'	'prostgh2[r] -> txa2[r] '	0	0	0
'GLCter'	'glucosetransport,endoplasmicreticulum'	'glc-DASH-D[c] <=> glc-DASH-D[r] '	-1000	1000	1
'PIter'	'phosphatetransport,endoplasmicreticulum'	'pi[r] <=> pi[c] '	-1000	1000	1
'SELCYSTGL'	'selanocystathionineg-lyase'	'h2o[c] + selcyst[c] -> 2obut[c] + nh4[c] + selcys[c] '	0	0	0
'SELCYSTS'	'selanocystathioninebeta-synthase'	'selhcys[c] + ser-DASH-L[c] -> h2o[c] + selcyst[c] '	0	0	0
'SEAHCYSHYD'	'Se-Adenosylselenohomocysteinehydrolase'	'h2o[c] + seahcys[c] -> adn[c] + selhcys[c] '	0	1000	0
'SELMETAT'	'selenomethionineadenosyltransferase'	'atp[c] + h2o[c] + selmeth[c] -> pi[c] + ppi[c] + seasmet[c] '	0	0	0
'SELADT'	'selenateadenylyltransferase'	'atp[c] + h[c] + sel[c] -> adsel[c] + ppi[c] '	0	0	0
'ADSELK'	'adenylyl-selenatekinase'	'adsel[c] + atp[c] -> 3padsel[c] + adp[c] + h[c] '	0	0	0
'SELCYSLY'	'selenocysteinelyase'	'dtt[c] + selcys[c] -> ala-DASH-L[c] + dttOX[c] + h[c] + seln[c] '	0	0	0
'AP4AH1'	'Ap4Ahydrolase,asymmetrically'	'ap4a[c] + h2o[c] -> amp[c] + atp[c] + 2 h[c] '	0	0	0
'EX_s2l2fn2m2masn(e)'	'PA6exchange'	' <=> s2l2fn2m2masn[e] '	0	0	0
'EX_s2l2n2m2masn(e)'	'de-FucformofPA6exchange'	' <=> s2l2n2m2masn[e] '	0	0	0
'PPAer'	'inorganicdiphosphatase,endoplasmicreticulum'	'h2o[r] + ppi[r] -> h[r] + 2 pi[r] '	0	1000	1
'ICDHyrm'	'Isocitratedehydrogenase(NADP+)'	'icit[m] + nadp[m] <=> akg[m] + co2[m] + nadph[m] '	-1000	1000	1
'G6PDH2rer'	'glucose6-phosphatedehydrogenase,endoplasmicreticulum'	'g6p[r] + nadp[r] <=> 6pgl[r] + h[r] + nadph[r] '	0	0	0
'G6PDH1rer'	'glucose-6-phosphatedehydrogenase,endoplasmicreticulum'	'g6p[r] + nad[r] <=> 6pgl[r] + h[r] + nadh[r] '	0	0	0
'GLGNS1'	'glycogensynthase(ggn->glygn1)'	'ggn[c] + 3 udpg[c] -> glygn1[c] + 3 h[c] + 3 udp[c] '	0	0	0
'GLBRAN'	' 1,4-alpha-glucanbranchingenzyme(glygn1->glygn2)'	'glygn1[c] -> glygn2[c] '	0	0	0
'GLPASE1'	'glycogenphosphorylase(glygn2->dxtrn)'	'glygn2[c] + 3 pi[c] -> dxtrn[c] + 3 g1p[c] '	0	0	0
'GLDBRAN'	'glycogendebranchingenzyme'	'dxtrn[c] + h2o[c] -> glc-DASH-D[c] + glygn3[c] '	0	1000	0
'UDPGP'	'UDPglucosepyrophosphohydrolase'	'h2o[c] + udpg[c] -> g1p[c] + 2 h[c] + ump[c] '	0	1000	0
'GUACYC'	'guanylatecyclase'	'gtp[c] -> 35cgmp[c] + ppi[c] '	0	0	0
'CYTK3'	'cytidylatekinase(CMP)(GTP)'	'cmp[c] + gtp[c] <=> cdp[c] + gdp[c] '	0	0	0
'CYTK4'	'cytidylatekinase(dCMP)(GTP)'	'dcmp[c] + gtp[c] <=> dcdp[c] + gdp[c] '	0	0	0
'AMY1e'	'alpha-amylase,extracellular(strch1->strch2)'	'8 h2o[e] + strch1[e] -> 8 glc-DASH-D[e] + strch2[e] '	0	1000	0
'AMY2e'	'alpha-amylase,extracellular(glygn2->glygn4)'	'glygn2[e] + 8 h2o[e] -> 8 glc-DASH-D[e] + glygn4[e] '	0	1000	0
'O16G1e'	'oligo-1,6-glucosidase(glygn4->glygn5),extracellular'	'glygn4[e] + h2o[e] -> glc-DASH-D[e] + glygn5[e] '	0	0	0
'O16G2e'	'oligo-1,6-glucosidase(strch2->strch3),extracellular'	'h2o[e] + strch2[e] -> glc-DASH-D[e] + malt[e] '	0	0	0
'GGNG'	'glycogeninself-glucosylation'	'Tyr-DASH-ggn[c] + 8 udpg[c] -> ggn[c] + 8 h[c] + 8 udp[c] '	0	0	0
'GLPASE2'	'glycogenphosphorylase(amyls->glc-D)'	'glygn3[c] + 7 h2o[c] -> Tyr-DASH-ggn[c] + 7 glc-DASH-D[c] '	0	0	0
'GAMYe'	'glucoamylase,extracellular(glygn5->malt)'	'glygn5[e] + h2o[e] -> Tyr-DASH-ggn[e] + malt[e] '	0	0	0
'DCYTDn'	'deoxycytidinedeaminase,nuclear'	'dcyt[n] + h2o[n] + h[n] -> duri[n] + nh4[n] '	0	0	0
'CYTDn'	'cytidinedeaminase,nuclear'	'cytd[n] + h2o[n] + h[n] -> nh4[n] + uri[n] '	0	0	0
'DURIK1m'	'deoxyuridinekinase(ATP:Deoxyuridine),mitochondrial'	'atp[m] + duri[m] -> adp[m] + dump[m] + h[m] '	0	0	0
'DUTPDPn'	'dUTPdiphosphatase,nuclear'	'dutp[n] + h2o[n] -> dump[n] + h[n] + ppi[n] '	0	1000	0
'TRDR2'	'Thioredoxin(ubiquinone10)reductase(NADPH)'	'h[c] + nadph[c] + q10[c] -> nadp[c] + q10h2[c] '	0	0	0
'TRDR3'	'Thioredoxin(ubiquinone10)reductase(NADH)'	'h[c] + nadh[c] + q10[c] -> nad[c] + q10h2[c] '	0	0	0
'EX_nadp(e)'	'Nicotinamideadeninedinucleotidephosphateexchange'	' <=> nadp[e] '	0	0	0
'UDPGNP'	'UDPglucuronateuridine-diphosphohydrolase'	'h2o[c] + udpglcur[c] -> glcur[c] + h[c] + udp[c] '	0	1000	0
'GULN3D'	'L-gulonate3-dehydrogenase'	'guln[c] + nad[c] <=> 3dhguln[c] + h[c] + nadh[c] '	-1000	1000	1
'DGULND'	'dehydro-L-gulonatedecarboxylase'	'3dhguln[c] + h[c] <=> co2[c] + xylu-DASH-L[c] '	-1000	1000	1
'XYLUR'	'xylulosereductase'	'h[c] + nadph[c] + xylu-DASH-L[c] <=> nadp[c] + xylt[c] '	-1000	1000	1
'XYLTD_Dr'	'xylitoldehydrogenase(D-xyulose-forming)'	'nad[c] + xylt[c] <=> h[c] + nadh[c] + xylu-DASH-D[c] '	-1000	1000	1
'ABTD'	'L-arabinitol4-dehydrogenase'	'abt[c] + nad[c] <=> h[c] + nadh[c] + xylu-DASH-L[c] '	-1000	1000	0
'NOS1'	'NitricOxideSynthase(intermediateforming)'	'arg-DASH-L[c] + h[c] + nadph[c] + o2[c] -> h2o[c] + nadp[c] + nwharg[c] '	0	0	0
'NOS2'	'NitricOxideSynthase(NOforming)'	'nadph[c] + 2 nwharg[c] + 2 o2[c] -> 2 citr-DASH-L[c] + 2 h2o[c] + h[c] + nadp[c] + 2 no[c] '	0	0	0
'PROD2m'	'Prolinedehydrogenase(m)'	'fad[m] + pro-DASH-L[m] -> 1pyr5c[m] + fadh2[m] + h[m] '	0	0	0
'PROAKGOX1r'	'L-Proline,2-oxoglutarate:oxygenoxidoreductase(4-hydroxylating)(ER)'	'akg[r] + o2[r] + pro-DASH-L[r] -> 4hpro-DASH-LT[r] + co2[r] + succ[r] '	0	0	0
'GLACO'	'D-Glucuronolactone:NAD+oxidoreductase'	'glac[c] + 2 h2o[c] + nad[c] -> glcr[c] + 3 h[c] + nadh[c] '	0	1000	0
'MCLOR'	' 3-Mercaptolactate:NAD+oxidoreductase'	'mercplac[c] + nad[c] <=> h[c] + mercppyr[c] + nadh[c] '	-1000	1000	0
'GLACOm'	'D-Glucuronolactone:NAD+oxidoreductase,mitochondrial'	'glac[m] + 2 h2o[m] + nad[m] -> glcr[m] + 3 h[m] + nadh[m] '	0	1000	0
'DNAMTn'	'DNA(cytosine-5-)-methyltransferase,nucleus'	'amet[n] + dna[n] -> ahcys[n] + dna5mtc[n] + h[n] '	0	0	0
'GULNDer'	'gulonatedehydrogenase,endoplasmicreticulum'	'glcur[r] + h[r] + nadph[r] <=> guln[r] + nadp[r] '	-1000	1000	1
'GLNLASEer'	'gluconolactonase,endoplasmicreticulum'	'guln[r] + h[r] <=> gullac[r] + h2o[r] '	-1000	1000	1
'ASCBOX'	'ascorbicacidoxidase'	'ascb-DASH-L[c] + 2 h[c] + 2 o2s[c] -> dhdascb[c] + 2 h2o2[c] '	0	1000	1
'GTHDH'	'Glutathionedehydrogenase(dehydroascorbatereductase)'	'dhdascb[c] + 2 gthrd[c] -> ascb-DASH-L[c] + gthox[c] '	0	1000	1
'DASCBR'	'dehydroascorbatereductase'	'dhdascb[c] + h[c] + nadph[c] -> ascb-DASH-L[c] + nadp[c] '	0	1000	1
'DASCBH'	'L-Dehydroascorbatelactonohydrolase'	'dhdascb[c] + h2o[c] -> 23doguln[c] + h[c] '	0	1000	0
'DOGULND1'	' 2,3-dioxo-L-gulonatedecarboxylase(L-lyxonate-forming)'	'23doguln[c] + h2o[c] -> co2[c] + lyxnt[c] '	0	1000	0
'DOGULND2'	' 2,3-dioxo-L-gulonatedecarboxylase(L-xylonate-forming)'	'23doguln[c] + h2o[c] -> co2[c] + xylnt[c] '	0	1000	0
'ALOX15'	'Arachidonate15-lipoxygenase'	'arachd[c] + o2[c] -> 15HPET[c] '	0	0	0
'DOGULNO1'	' 2,3-dioxo-L-gulonate:hydrogenperoxideoxireductase'	'23doguln[c] + h2o2[c] -> 2 h[c] + oxa[c] + thrnt[c] '	0	1000	0
'DOGULNO2'	' 2,3-dioxo-L-gulonate:hydrogenperoxideoxireductase'	'23doguln[c] + h2o[c] -> eryth[c] + h[c] + oxa[c] '	0	1000	0
'CYTK1n'	'cytidylatekinase(CMP),nuclear'	'atp[n] + cmp[n] <=> adp[n] + cdp[n] '	0	0	0
'CYTK2n'	'cytidylatekinase(dCMP),nuclear'	'atp[n] + dcmp[n] <=> adp[n] + dcdp[n] '	0	0	0
'UMPK2n'	'UMPkinase(CTP),nuclear'	'ctp[n] + ump[n] <=> cdp[n] + udp[n] '	0	0	0
'UMPK2'	'UMPkinase(CTP)'	'ctp[c] + ump[c] <=> cdp[c] + udp[c] '	0	0	0
'CYTK3n'	'cytidylatekinase(dCMP,CTP),nuclear'	'ctp[n] + dcmp[n] <=> cdp[n] + dcdp[n] '	0	0	0
'UMPK3n'	'UMPkinase(UTP),nuclear'	'ump[n] + utp[n] <=> 2 udp[n] '	0	0	0
'UMPK3'	'UMPkinase(UTP)'	'ump[c] + utp[c] <=> 2 udp[c] '	0	0	0
'UMPK4'	'UMPkinase(GTP)'	'gtp[c] + ump[c] <=> gdp[c] + udp[c] '	0	0	0
'UMPK4n'	'UMPkinase(GTP),nuclear'	'gtp[n] + ump[n] <=> gdp[n] + udp[n] '	0	0	0
'UMPK5n'	'UMPkinase(dATP),nuclear'	'datp[n] + ump[n] <=> dadp[n] + udp[n] '	0	0	0
'UMPK5'	'UMPkinase(dATP)'	'datp[c] + ump[c] <=> dadp[c] + udp[c] '	0	0	0
'UMPK6n'	'UMPkinase(dCTP),nuclear'	'dctp[n] + ump[n] <=> dcdp[n] + udp[n] '	0	0	0
'UMPK6'	'UMPkinase(dCTP)'	'dctp[c] + ump[c] <=> dcdp[c] + udp[c] '	0	0	0
'UMPK7'	'UMPkinase(dGTP)'	'dgtp[c] + ump[c] <=> dgdp[c] + udp[c] '	0	0	0
'UMPK7n'	'UMPkinase(dGTP),nuclear'	'dgtp[n] + ump[n] <=> dgdp[n] + udp[n] '	0	0	0
'CYTK4n'	'cytidylatekinase(dCMP,GTP),nuclear'	'dcmp[n] + gtp[n] <=> dcdp[n] + gdp[n] '	0	0	0
'CYTK5'	'cytidylatekinase(dCMP)'	'ctp[c] + dcmp[c] <=> cdp[c] + dcdp[c] '	0	0	0
'GLYOp'	'glycineoxidase,perixosomal'	'gly[x] + h2o[x] + o2[x] -> glx[x] + h2o2[x] + nh4[x] '	0	1000	1
'CYTK5n'	'cytidylatekinase(CMP),nuclear'	'cmp[n] + gtp[n] <=> cdp[n] + gdp[n] '	0	0	0
'CYTK6n'	'cytidylatekinase(CMP,CTP),nuclear'	'cmp[n] + ctp[n] <=> 2 cdp[n] '	0	0	0
'CYTK6'	'cytidylatekinase(CMP,CTP)'	'cmp[c] + ctp[c] <=> 2 cdp[c] '	0	0	0
'CYTK7'	'cytidylatekinase(CMP,UTP)'	'cmp[c] + utp[c] <=> cdp[c] + udp[c] '	0	0	0
'CYTK7n'	'cytidylatekinase(CMP,UTP),nuclear'	'cmp[n] + utp[n] <=> cdp[n] + udp[n] '	0	0	0
'CYTK8'	'cytidylatekinase(CMP,dATP)'	'cmp[c] + datp[c] <=> cdp[c] + dadp[c] '	0	0	0
'CYTK8n'	'cytidylatekinase(CMP,dATP),nuclear'	'cmp[n] + datp[n] <=> cdp[n] + dadp[n] '	0	0	0
'CYTK9'	'cytidylatekinase(CMP,dCTP)'	'cmp[c] + dctp[c] <=> cdp[c] + dcdp[c] '	0	0	0
'CYTK9n'	'cytidylatekinase(CMP,dCTP),nuclear'	'cmp[n] + dctp[n] <=> cdp[n] + dcdp[n] '	0	0	0
'CYTK10'	'cytidylatekinase(CMP,dGTP)'	'cmp[c] + dgtp[c] <=> cdp[c] + dgdp[c] '	0	0	0
'CYTK10n'	'cytidylatekinase(CMP,dGTP),nuclear'	'cmp[n] + dgtp[n] <=> cdp[n] + dgdp[n] '	0	0	0
'CYTK11'	'cytidylatekinase(dCMP,dGTP)'	'dcmp[c] + dgtp[c] <=> dcdp[c] + dgdp[c] '	0	0	0
'CYTK11n'	'cytidylatekinase(dCMP,dGTP),nuclear'	'dcmp[n] + dgtp[n] <=> dcdp[n] + dgdp[n] '	0	0	0
'DPROOp'	'D-prolineoxidase,perixosomal'	'o2[x] + pro-DASH-D[x] -> 1p2cbxl[x] + h2o2[x] + h[x] '	0	0	0
'CYTK12'	'cytidylatekinase(dCMP,dCTP)'	'dcmp[c] + dctp[c] <=> 2 dcdp[c] '	0	0	0
'CYTK12n'	'cytidylatekinase(dCMP,dCTP),nuclear'	'dcmp[n] + dctp[n] <=> 2 dcdp[n] '	0	0	0
'CYTK13'	'cytidylatekinase(dCMP,dATP)'	'datp[c] + dcmp[c] <=> dadp[c] + dcdp[c] '	0	0	0
'CYTK13n'	'cytidylatekinase(dCMP,dATP),nuclear'	'datp[n] + dcmp[n] <=> dadp[n] + dcdp[n] '	0	0	0
'CYTK14'	'cytidylatekinase(dCMP,UTP)'	'dcmp[c] + utp[c] <=> dcdp[c] + udp[c] '	0	0	0
'CYTK14n'	'cytidylatekinase(dCMP,CTP),nuclear'	'dcmp[n] + utp[n] <=> dcdp[n] + udp[n] '	0	0	0
'GLRASE'	'glucuronolactonereductase'	'gullac[c] + nadp[c] <=> glac[c] + h[c] + nadph[c] '	-1000	1000	1
'FACOAL1812'	'fatty-acid--CoAligase'	'atp[c] + coa[c] + vacc[c] <=> amp[c] + ppi[c] + vacccoa[c] '	0	0	0
'FACOAL1813'	'fatty-acid--CoAligase'	'atp[c] + coa[c] + elaid[c] <=> amp[c] + od2coa[c] + ppi[c] '	0	0	0
'UROLACer'	'uronolactonase,endoplasmicreticulum'	'glcur[r] + h[r] <=> glac[r] + h2o[r] '	-1000	1000	1
'FACOAL1822'	'fatty-acid--CoAligase'	'atp[c] + coa[c] + lneldc[c] <=> amp[c] + lneldccoa[c] + ppi[c] '	0	0	0
'FACOAL200'	'fatty-acid--CoAligase'	'arach[c] + atp[c] + coa[c] <=> amp[c] + arachcoa[c] + ppi[c] '	0	0	0
'FACOAL224'	'fatty-acid--CoAligase'	'adrn[c] + atp[c] + coa[c] <=> adrncoa[c] + amp[c] + ppi[c] '	0	0	0
'FACOAL241'	'fatty-acid--CoAligase'	'atp[c] + coa[c] + nrvnc[c] <=> amp[c] + nrvnccoa[c] + ppi[c] '	0	0	0
'FACOAL260'	'fatty-acid--CoAligase(n-C26:0)'	'atp[c] + coa[c] + hexc[c] <=> amp[c] + hexccoa[c] + ppi[c] '	0	0	0
'FACOAL2251'	'fatty-acid--CoAligase'	'atp[c] + coa[c] + dcsptn1[c] <=> amp[c] + dcsptn1coa[c] + ppi[c] '	0	0	0
'FACOAL2252'	'fatty-acid--CoAligase'	'atp[c] + clpnd[c] + coa[c] <=> amp[c] + clpndcoa[c] + ppi[c] '	0	0	0
'FACOAL240'	'fatty-acid--CoAligase'	'atp[c] + coa[c] + lgnc[c] <=> amp[c] + lgnccoa[c] + ppi[c] '	0	0	0
'FACOAL203'	'fatty-acid--CoAligase'	'atp[c] + coa[c] + dlnlcg[c] <=> amp[c] + dlnlcgcoa[c] + ppi[c] '	0	0	0
'FACOAL205'	'fatty-acid--CoAligase'	'atp[c] + coa[c] + tmndnc[c] <=> amp[c] + ppi[c] + tmndnccoa[c] '	0	0	0
'FACOAL184'	'fatty-acid--CoAligase'	'atp[c] + coa[c] + strdnc[c] <=> amp[c] + ppi[c] + strdnccoa[c] '	0	0	0
'FACOAL1831'	'fatty-acid--CoAligase'	'atp[c] + coa[c] + lnlncg[c] <=> amp[c] + lnlncgcoa[c] + ppi[c] '	0	0	0
'FACOAL1832'	'fatty-acid--CoAligase'	'atp[c] + coa[c] + lnlnca[c] <=> amp[c] + lnlncacoa[c] + ppi[c] '	0	0	0
'ACOAD8m'	'acyl-CoAdehydrogenase(isovaleryl-CoA),mitochondrial'	'fad[m] + ivcoa[m] -> 3mb2coa[m] + fadh2[m] '	0	1000	0
'DESAT16_2'	'palmitoyl-CoAdesaturase(n-C16:0CoA->n-C16:1CoA)'	'h[c] + nadh[c] + o2[c] + pmtcoa[c] -> 2 h2o[c] + hdcoa[c] + nad[c] '	0	0	0
'DESAT18_3'	'stearoyl-CoAdesaturase(n-C18:0CoA->n-C18:1CoA)'	'h[c] + nadh[c] + o2[c] + stcoa[c] -> 2 h2o[c] + nad[c] + odecoa[c] '	0	0	0
'DESAT18_4'	'stearoyl-CoAdesaturase(n-C18:0CoA->n-C18:1CoA)'	'h[c] + nadh[c] + o2[c] + stcoa[c] -> 2 h2o[c] + nad[c] + vacccoa[c] '	0	0	0
'DESAT18_5'	'stearoyl-CoAdesaturase(n-C18:0CoA->n-C18:1CoA)'	'h[c] + nadh[c] + o2[c] + stcoa[c] -> 2 h2o[c] + nad[c] + od2coa[c] '	0	0	0
'DESAT18_6'	'fattyacyl-CoAdesaturase(n-C18:1CoA->n-C18:2CoA)'	'h[c] + nadh[c] + o2[c] + odecoa[c] -> 2 h2o[c] + lneldccoa[c] + nad[c] '	0	0	0
'DESAT18_7'	'fattyacyl-CoAdesaturase(n-C18:1CoA->n-C18:2CoA)'	'h[c] + nadh[c] + o2[c] + vacccoa[c] -> 2 h2o[c] + lneldccoa[c] + nad[c] '	0	0	0
'DESAT18_8'	'fattyacyl-CoAdesaturase(n-C18:1CoA->n-C18:2CoA)'	'h[c] + nadh[c] + o2[c] + od2coa[c] -> 2 h2o[c] + lneldccoa[c] + nad[c] '	0	0	0
'DESAT18_10'	'fattyacyl-CoAdesaturase(n-C18:2CoA->n-C18:3CoA)'	'h[c] + lnlncacoa[c] + nadh[c] + o2[c] -> 2 h2o[c] + nad[c] + strdnccoa[c] '	0	0	0
'DESAT18_9'	'fattyacyl-CoAdesaturase(n-C18:2CoA->n-C18:3CoA)'	'h[c] + lnlccoa[c] + nadh[c] + o2[c] -> 2 h2o[c] + lnlncgcoa[c] + nad[c] '	0	0	0
'DESAT20_1'	'fattyacyl-CoAdesaturase(n-C20:3CoA->n-C20:4CoA)'	'dlnlcgcoa[c] + h[c] + nadh[c] + o2[c] -> arachdcoa[c] + 2 h2o[c] + nad[c] '	0	0	0
'FACOAL204'	'fatty-acid--CoAligase'	'arachd[c] + atp[c] + coa[c] <=> amp[c] + arachdcoa[c] + ppi[c] '	0	0	0
'FACOAL2042'	'fatty-acid--CoAligase'	'atp[c] + coa[c] + eicostet[c] <=> amp[c] + eicostetcoa[c] + ppi[c] '	0	0	0
'DESAT20_2'	'fattyacyl-CoAdesaturase(n-C20:4CoA->n-C20:5CoA)'	'eicostetcoa[c] + h[c] + nadh[c] + o2[c] -> 2 h2o[c] + nad[c] + tmndnccoa[c] '	0	0	0
'FACOAL245_1'	'fatty-acid--CoAligase'	'atp[c] + coa[c] + tetpent6[c] <=> amp[c] + ppi[c] + tetpent6coa[c] '	0	0	0
'FACOAL245_2'	'fatty-acid--CoAligase'	'atp[c] + coa[c] + tetpent3[c] <=> amp[c] + ppi[c] + tetpent3coa[c] '	0	0	0
'FACOAL244_1'	'fatty-acid--CoAligase'	'atp[c] + coa[c] + tettet6[c] <=> amp[c] + ppi[c] + tettet6coa[c] '	0	0	0
'FACOAL246_1'	'fatty-acid--CoAligase'	'atp[c] + coa[c] + tethex3[c] <=> amp[c] + ppi[c] + tethex3coa[c] '	0	0	0
'DESAT22_1p'	'fattyacyl-CoAdesaturase(n-C22:4CoA->n-C22:5CoA)'	'adrncoa[x] + h[x] + nadh[x] + o2[x] -> dcsptn1coa[x] + 2 h2o[x] + nad[x] '	0	1000	0
'DADNt4'	'deoxyadenosinetransportviadiffusion'	'dad-DASH-2[e] <=> dad-DASH-2[c] '	-1000	1000	1
'DCYTt'	'deoxycytidinetransportviadiffusion'	'dcyt[e] <=> dcyt[c] '	-1000	1000	0
'DGSNt'	'deoyguanosinetransportviadiffusion'	'dgsn[e] <=> dgsn[c] '	-1000	1000	1
'DINt'	'deoxyinosinetransportviadiffusion'	'din[e] <=> din[c] '	-1000	1000	1
'DURIt'	'deoxyuridinetransportviadiffusion'	'duri[e] <=> duri[c] '	-1000	1000	0
'NTD1m'	' 5''-nucleotidase(dUMP),mitochondrial'	'dump[m] + h2o[m] -> duri[m] + pi[m] '	0	0	0
'NTD5m'	' 5''-nucleotidase(dTMP),mitochondrial'	'dtmp[m] + h2o[m] -> pi[m] + thymd[m] '	0	0	0
'NTD2m'	' 5''-nucleotidase(UMP),mitochondrial'	'h2o[m] + ump[m] -> pi[m] + uri[m] '	0	0	0
'HIBDm'	' 3-hydroxyisobutyratedehydrogenase,mitochondrial'	'3hmp[m] + nad[m] <=> 2mop[m] + h[m] + nadh[m] '	-1000	1000	0
'NTD12'	' 5''-nucleotidase(dIMP)'	'dimp[c] + h2o[c] -> din[c] + pi[c] '	0	1000	0
'EX_Tyr-ggn(e)'	'Tyr-194ofapo-glycogeninprotein(primerforglycogensynthesis)exchange'	' <=> Tyr-DASH-ggn[e] '	0	0	0
'EX_dad-5(e)'	' 5''-Deoxyadenosineexchange'	' <=> dad-DASH-5[e] '	0	0	0
'EX_glygn2(e)'	'glycogen,structure2(glycogenin-1,6-{7[1,4-Glc],4[1,4-Glc]})exchange'	' <=> glygn2[e] '	0	0	0
'EX_glygn4(e)'	'glycogen,structure4(glycogenin-1,6-{2[1,4-Glc],[1,4-Glc]})exchange'	' <=> glygn4[e] '	0	0	0
'EX_glygn5(e)'	'glycogen,structure5(glycogenin-2[1,4-Glc])exchange'	' <=> glygn5[e] '	0	0	0
'EX_strch1(e)'	'starch,structure1(1,6-{7[1,4-Glc],4[1,4-Glc]})exchange'	' <=> strch1[e] '	0	0	0
'EX_strch2(e)'	'starch,structure2(1,6-{2[1,4-Glc],[1,4-Glc]})exchange'	' <=> strch2[e] '	0	0	0
'MCCCrm'	'methylcrotonoyl-CoAcarboxylase,mitochondrial'	'3mb2coa[m] + atp[m] + hco3[m] <=> 3mgcoa[m] + adp[m] + h[m] + pi[m] '	0	0	0
'NTD2e'	' 5''-nucleotidase(UMP),extracellular'	'h2o[e] + ump[e] -> pi[e] + uri[e] '	0	0	0
'NTD4e'	' 5''-nucleotidase(CMP),extracellular'	'cmp[e] + h2o[e] -> cytd[e] + pi[e] '	0	0	0
'NTD9e'	' 5''-nucleotidase(GMP),extracellular'	'gmp[e] + h2o[e] -> gsn[e] + pi[e] '	0	0	0
'NTD7e'	' 5''-nucleotidase(AMP),extracellular'	'amp[e] + h2o[e] -> adn[e] + pi[e] '	0	1000	1
'ATPH1e'	'ATPdiphosphohydrolase'	'atp[e] + 2 h2o[e] -> amp[e] + 2 h[e] + 2 pi[e] '	0	1000	0
'ACOAD1fm'	'acyl-CoAdehydrogenase(butanoyl-CoA),mitochondrial'	'btcoa[m] + fad[m] -> b2coa[m] + fadh2[m] '	0	1000	0
'ATPH2e'	'ATPdiphosphohydrolase'	'adp[e] + h2o[e] -> amp[e] + h[e] + pi[e] '	0	1000	0
'PPAP'	'phosphatidicacidphosphatase'	'h2o[c] + pa-hs[c] -> dag-hs[c] + pi[c] '	0	0	0
'GLXO1'	'glyoxylateoxidase'	'glx[c] + h2o[c] + nad[c] -> 2 h[c] + nadh[c] + oxa[c] '	0	1000	1
'BTNt3i'	'Biotintransportviasodiumsymport'	'atp[c] + btn[e] + h2o[c] + 2 na1[e] -> adp[c] + btn[c] + h[c] + 2 na1[c] + pi[c] '	0	0	0
'LIPOti'	'Lipoatetransportviasodiumsymport'	'atp[c] + h2o[c] + lipoate[e] + 2 na1[e] -> adp[c] + h[c] + lipoate[c] + 2 na1[c] + pi[c] '	0	0	0
'PNTOt5'	'PantothenatesodiumsymporterII'	'atp[c] + h2o[c] + 2 na1[e] + pnto-DASH-R[e] -> adp[c] + h[c] + 2 na1[c] + pi[c] + pnto-DASH-R[c] '	0	0	0
'GLYCTO1p'	'Glycolateoxidase,peroxisome'	'glyclt[x] + o2[x] -> glx[x] + h2o2[x] '	0	1000	1
'BTNDe'	'biotinidase(biotin),extracellular'	'biocyt[e] + h2o[e] -> btn[e] + lys-DASH-L[e] '	0	0	0
'BTND1'	'biotinidase(biotin)'	'biocyt[c] + h2o[c] -> btn[c] + lys-DASH-L[c] '	0	0	0
'BACCLm'	'biotin-[acetyl-CoA-carboxylase]ligase,mitochondrial'	'atp[m] + btn[m] + h[m] -> btamp[m] + ppi[m] '	0	0	0
'PHYQt'	'Phylloquinonetransport'	'atp[c] + h2o[c] + phyQ[e] -> adp[c] + h[c] + phyQ[c] + pi[c] '	0	1000	0
'HPYRR2x'	'hydroxypyruvatereductase(NADH)'	'h[c] + hpyr[c] + nadh[c] -> glyc-DASH-S[c] + nad[c] '	0	1000	0
'NNMT'	'NicotinamideN-methyltransferase'	'amet[c] + ncam[c] -> 1mncam[c] + ahcys[c] '	0	0	0
'1MNCAMti'	'N1-Methylnicotinamidetransport'	'1mncam[c] + atp[c] + h2o[c] -> 1mncam[e] + adp[c] + h[c] + pi[c] '	0	1000	0
'NADPNe'	'NADPnucleosidase,extracellular'	'h2o[e] + nadp[e] -> adprbp[e] + h[e] + ncam[e] '	0	0	0
'NADNe'	'NADnucleosidase,extracellular'	'h2o[e] + nad[e] -> adprib[e] + h[e] + ncam[e] '	0	0	0
'NMNATr'	'nicotinamide-nucleotideadenylyltransferase'	'atp[c] + h[c] + nmn[c] <=> nad[c] + ppi[c] '	0	0	0
'HPYRDC'	'hydroxypyruvatedecarboxylase'	'h[c] + hpyr[c] -> co2[c] + gcald[c] '	0	1000	0
'GCALDDm'	'Glycolaldehydedehydrogenase,mitochondrial'	'gcald[m] + h2o[m] + nad[m] -> glyclt[m] + 2 h[m] + nadh[m] '	0	1000	0
'MTHFD2m'	'methylenetetrahydrofolatedehydrogenase(NAD),mitochondrial'	'mlthf[m] + nad[m] <=> methf[m] + nadh[m] '	0	0	0
'MTHFD2'	'methylenetetrahydrofolatedehydrogenase(NAD)'	'mlthf[c] + nad[c] <=> methf[c] + nadh[c] '	-1000	1000	1
'13DAMPPOX'	' 1,3-Diaminopropane:oxygenoxidoreductase(deaminating)'	'13dampp[c] + h2o[c] + o2[c] -> bamppald[c] + h2o2[c] + nh4[c] '	0	1000	0
'HISTASE'	'Histaminase'	'h2o[c] + hista[c] + o2[c] -> h2o2[c] + im4act[c] + nh4[c] '	0	1000	0
'CEPTC'	'cholinephosphotransferase'	'cdpchol[c] + dag-hs[c] -> cmp[c] + h[c] + pchol-hs[c] '	0	1000	0
'CEPTE'	'ethanolaminephosphotransferase'	'cdpea[c] + dag-hs[c] -> cmp[c] + h[c] + pe-hs[c] '	0	0	0
'PSSA2_hs'	'Phosphatidylserinesynthasehomosapiens'	'pe-hs[c] + ser-DASH-L[c] <=> etha[c] + ps-hs[c] '	0	0	0
'PSSA1_hs'	'Phosphatidylserinesynthasehomosapiens'	'pchol-hs[c] + ser-DASH-L[c] <=> chol[c] + ps-hs[c] '	-1000	1000	0
'TYRDOPO'	'Tyrosine:dopaoxidase'	'o2[c] + 2 tyr-DASH-L[c] -> 2 34dhphe[c] '	0	0	0
'TYRDOPO3'	'Tyrosine:dopaoxidase(dopaquinoneproducing2)'	'2 34dhphe[c] + o2[c] -> 2 dopaqn[c] + 2 h2o[c] '	0	0	0
'DOPAQNISO1'	'Dopaquinoneisomerase1'	'dopaqn[c] <=> 2c23dh56dhoxin[c] + h[c] '	-1000	1000	0
'DOPACHRMISO'	'L-dopachromeisomerase1'	'2 2c23dh56dhoxin[c] + o2[c] -> 2 L-DASH-dpchrm[c] + 2 h2o[c] '	0	0	0
'CDS'	'phosphatidatecytidylyltransferase'	'ctp[c] + h[c] + pa-hs[c] -> cdpdag-hs[c] + ppi[c] '	0	0	0
'CDSm'	'phosphatidatecytidylyltransferase'	'ctp[m] + h[m] + pa-hs[m] -> cdpdag-hs[m] + ppi[m] '	0	0	0
'ACGAM6PSi'	'N-acetylglucosamine-6-phosphatesynthase'	'accoa[c] + gam6p[c] -> acgam6p[c] + coa[c] + h[c] '	0	0	0
'UAG2EMAi'	'UDP-N-acetyl-D-glucosamine2-epimerase(Hydrolysis)'	'h2o[c] + uacgam[c] -> acmana[c] + h[c] + udp[c] '	0	0	0
'ACNAM9PL'	'N-Acetylneuraminate9-phosphatepyruvate-lyase(pyruvate-phosphorylating)'	'acmanap[c] + h2o[c] + pep[c] -> acnamp[c] + pi[c] '	0	0	0
'ACNAM9PL2'	'N-Acetylneuraminate9-phosphatepyruvate-lyase(pyruvate-phosphorylating)'	'h2o[c] + man6p[c] + pep[c] -> kdnp[c] + pi[c] '	0	0	0
'PTRCOX1'	'Putrescine:oxygenoxidoreductase(deaminating)'	'h2o[c] + o2[c] + ptrc[c] -> 4abutn[c] + h2o2[c] + nh4[c] '	0	1000	0
'ACNMLr'	'N-Acetylneuraminatelyase(reversible)'	'acnam[c] <=> acmana[c] + pyr[c] '	-1000	1000	0
'CMPSAS'	'CMPsialicacidsynthase'	'acnam[c] + ctp[c] -> cmpacna[c] + ppi[c] '	0	0	0
'CMPSASn'	'CMPsialicacidsynthase,nuclear'	'acnam[n] + ctp[n] -> cmpacna[n] + ppi[n] '	0	0	0
'NABTNOm'	'N4-Acetylaminobutanal:NAD+oxidoreductase(m)'	'h2o[m] + n4abutn[m] + nad[m] -> 4aabutn[m] + 2 h[m] + nadh[m] '	0	1000	0
'PTRCAT1'	'Putrescineacetyltransferase'	'accoa[c] + ptrc[c] -> aprut[c] + coa[c] + h[c] '	0	1000	0
'ACGAM2E'	'N-acetylglucosamine2-epimerase'	'acgam[c] <=> acmana[c] '	0	0	0
'ACNAMPH'	'N-Acetylneuraminate9-phosphatephosphohydrolase'	'acnamp[c] + h2o[c] -> acnam[c] + pi[c] '	0	1000	0
'KDNH'	' 2-keto-3deoxy-D-glycero-D-galactononicacidphosphohydrolase'	'h2o[c] + kdnp[c] -> kdn[c] + pi[c] '	0	1000	0
'ACGALK'	'N-acetylgalactosaminekinase'	'acgal[c] + atp[c] -> acgal1p[c] + adp[c] + h[c] '	0	1000	0
'ACGALK2'	'N-acetylgalactosaminekinase(ITP)'	'acgal[c] + itp[c] -> acgal1p[c] + h[c] + idp[c] '	0	1000	0
'UAGALDP'	'UDP-N-acetylgalactosaminediphosphorylase'	'acgal1p[c] + h[c] + utp[c] -> ppi[c] + udpacgal[c] '	0	1000	0
'2HBO'	' 2-Hydroxybutyrate:NAD+oxidoreductase'	'2hb[c] + nad[c] <=> 2obut[c] + h[c] + nadh[c] '	-1000	1000	0
'PPCOAOm'	'Propanoyl-CoA:FAD2,3-oxidoreductase,mitochondrial'	'fad[m] + ppcoa[m] -> fadh2[m] + prpncoa[m] '	0	1000	0
'3HPPD'	' 3-hydroxypropionatedehydrogenase'	'3hpp[c] + nad[c] <=> h[c] + msa[c] + nadh[c] '	-1000	1000	0
'AACOAT'	'Acetoacetyl-CoA:acetateCoA-transferase'	'acac[c] + atp[c] + coa[c] <=> aacoa[c] + amp[c] + ppi[c] '	0	0	0
'ADCim'	'Acetoacetatedecarboxylation(irreversible),mitochondrial'	'acac[m] + h[m] -> acetone[m] + co2[m] '	0	1000	0
'PI4P5K'	'phosphatidylinositol4-phosphate5-kinase'	'atp[c] + pail4p-hs[c] -> adp[c] + h[c] + pail45p-hs[c] '	0	1000	1
'PIK4'	'phosphatidylinositol4-kinase'	'atp[c] + pail-hs[c] -> adp[c] + h[c] + pail4p-hs[c] '	0	1000	1
'FACOAL40im'	'fatty-acid--CoAligase(butanoate),mitochondrial'	'atp[m] + but[m] + coa[m] -> amp[m] + btcoa[m] + ppi[m] '	0	0	0
'3HBCDm'	' 3-hydroxybutyryl-CoAdehydratase,mitochondrial'	'b2coa[m] + h2o[m] <=> 3hbcoa-DASH-R[m] '	-1000	1000	0
'AGPSx'	'alkylglyceronephosphatesynthase'	'adhap-hs[x] + alkylR1oh[x] -> Rtotal[x] + akdhap-hs[x] + h[x] '	0	0	0
'AGPex'	'alkylglycerolphosphatetransport'	'akdhap-hs[c] <=> akdhap-hs[x] '	-1000	1000	0
'AGLPR'	'alkylglycerolphosphatereductase'	'akdhap-hs[c] + h[c] + nadph[c] -> akgp-hs[c] + nadp[c] '	0	1000	0
'AGLPT'	'alkylglycerolphosphateacyltransferase'	'Rtotal2[c] + akgp-hs[c] + h[c] -> ak2gp-hs[c] + h2o[c] '	0	1000	0
'AGLPH'	'alkylglycerolphosphatehydrolase'	'ak2gp-hs[c] + h2o[c] -> ak2g-hs[c] + pi[c] '	0	1000	0
'AGLPED'	'alkylacylglycerophosphoethanolaminedesaturase'	'ak2gpe-hs[c] + h[c] + nadph[c] + o2[c] -> dak2gpe-hs[c] + 2 h2o[c] + nadp[c] '	0	1000	0
'AGLPC'	'alkylacylglycerolphosphocholinetransferase'	'ak2g-hs[c] + cdpchol[c] -> ak2gchol-hs[c] + cmp[c] + h2o[c] + h[c] '	0	1000	0
'PLA2'	'phospholipaseA2'	'ak2gchol-hs[c] + h2o[c] -> Rtotal2[c] + ak2lgchol-hs[c] + h[c] '	0	1000	0
'PAFS'	'alkylglycerolphosphocholineacetyltransferase'	'accoa[c] + ak2lgchol-hs[c] -> coa[c] + paf-hs[c] '	0	1000	0
'MECOALm'	'mesaconate--CoAligase(ADP-forming),mitochondrial'	'atp[m] + coa[m] + mescon[m] <=> adp[m] + mescoa[m] + pi[m] '	0	0	0
'MECOAS1m'	'mesaconate--CoAligase(GDP-forming)'	'coa[m] + gtp[m] + mescon[m] <=> gdp[m] + mescoa[m] + pi[m] '	0	0	0
'CITMCOAHm'	'L-Citramalyl-CoAhydro-lyase,mitochondrial'	'h2o[m] + itaccoa[m] <=> citmcoa-DASH-L[m] '	-1000	1000	0
'CITMCOALm'	'L-Citramalyl-CoApyruvate-lyase'	'citmcoa-DASH-L[m] -> accoa[m] + pyr[m] '	0	1000	0
'MGACONm'	'methylglutaconase,mitochondrial'	'citmcoa-DASH-L[m] <=> h2o[m] + mescoa[m] '	-1000	1000	0
'MESCOALm'	'Mesaconyl-CoApyruvate-lyase'	'h2o[m] + mescoa[m] -> accoa[m] + pyr[m] '	0	1000	0
'MMSAD3m'	'methylmalonate-semialdehydedehydrogenase(malonicsemialdehyde),mitochondrial'	'coa[m] + msa[m] + nad[m] -> accoa[m] + co2[m] + nadh[m] '	0	1000	0
'PLA2_2'	'phospholipaseA2'	'h2o[c] + pchol-hs[c] -> Rtotal2[c] + h[c] + lpchol-hs[c] '	0	0	0
'LPASE'	'lysophospholipase'	'h2o[c] + lpchol-hs[c] -> Rtotal[c] + g3pc[c] + h[c] '	0	0	0
'PGPPT'	'phosphatidyl-CMP:glycerophosphatephosphatidyltransferase'	'cdpdag-hs[c] + glyc3p[c] -> cmp[c] + h[c] + pgp-hs[c] '	0	0	0
'PGPP_hs'	'Phosphatidylglycerolphosphatephosphatase(homosapiens)'	'h2o[c] + pgp-hs[c] -> pglyc-hs[c] + pi[c] '	0	1000	0
'CLS_hs'	'cardiolipinsynthase(homosapiens)'	'cdpdag-hs[c] + pglyc-hs[c] -> clpn-hs[c] + cmp[c] + h[c] '	0	0	0
'PI45P5P'	'phosphatidylinositol-4,5-bisphosphate5-phosphatase'	'h2o[c] + pail45p-hs[c] -> pail4p-hs[c] + pi[c] '	0	1000	1
'DARGOp'	'D-arginineoxidase,perixosomal'	'arg-DASH-D[x] + h2o[x] + o2[x] -> 5g2oxpt[x] + h2o2[x] + nh4[x] '	0	0	0
'DORNOp'	'D-ornithineoxidase,perixosomal'	'h2o[x] + o2[x] + orn-DASH-D[x] -> 5a2opntn[x] + h2o2[x] + nh4[x] '	0	0	0
'LFORKYNHYD'	'L-Formylkynureninehydrolase'	'Lfmkynr[c] + h2o[c] -> ala-DASH-L[c] + h[c] + nformanth[c] '	0	0	0
'SSALxm'	'succinate-semialdehydedehydrogenase(NAD)reversible(mitochondrial)'	'h2o[m] + nad[m] + sucsal[m] -> 2 h[m] + nadh[m] + succ[m] '	0	0	0
'AMPTASECGe'	'alanylaminopeptidase(cys-gly)(e)'	'cgly[e] + h2o[e] -> cys-DASH-L[e] + gly[e] '	0	1000	0
'AMPTASECG'	'alanylaminopeptidase(cys-gly)'	'cgly[c] + h2o[c] -> cys-DASH-L[c] + gly[c] '	0	1000	0
'OPAHir'	' 5-Oxoprolineamidohydrolase(ATP-hydrolysing)(ir)'	'5oxpro[c] + atp[c] + 2 h2o[c] -> adp[c] + glu-DASH-L[c] + h[c] + pi[c] '	0	0	0
'GTHPe'	'glutathioneperoxidase(e)'	'2 gthrd[e] + h2o2[e] <=> gthox[e] + 2 h2o[e] '	-1000	1000	1
'PI45P3K'	'phosphatidylinositol4,5-bisphosphate3-kinase'	'atp[c] + pail45p-hs[c] -> adp[c] + h[c] + pail345p-hs[c] '	0	0	0
'SACCD3m'	'saccharopinedehydrogenase(NADP,L-lysineforming),mitochondrial'	'akg[m] + h[m] + lys-DASH-L[m] + nadph[m] -> h2o[m] + nadp[m] + saccrp-DASH-L[m] '	0	0	0
'SACCD4m'	'saccharopinedehydrogenase(NAD,L-glutamateforming),mitochondrial'	'h2o[m] + nadp[m] + saccrp-DASH-L[m] -> L2aadp6sa[m] + glu-DASH-L[m] + h[m] + nadph[m] '	0	0	0
'AASAD3'	'L-aminoadipate-semialdehydedehydrogenase(NADH)'	'L2aadp6sa[c] + h2o[c] + nad[c] -> L2aadp[c] + 2 h[c] + nadh[c] '	0	1000	0
'AATAi'	' 2-aminoadipatetransaminase,irreversible'	'L2aadp[c] + akg[c] -> 2oxoadp[c] + glu-DASH-L[c] '	0	0	0
'PI345P3P'	'phosphatidylinositol-3,4,5-trisphosphate3-phosphatase'	'h2o[c] + pail345p-hs[c] -> pail45p-hs[c] + pi[c] '	0	0	0
'PI5P4K'	'phosphatidylinositol-5-phosphate4-kinase'	'atp[c] + pail5p-hs[c] -> adp[c] + h[c] + pail45p-hs[c] '	0	1000	1
'DHCRD1'	'dihydroceramidedesaturase'	'dhcrm-hs[c] + nadp[c] -> crm-hs[c] + h[c] + nadph[c] '	0	0	0
'DHCRD2'	'dihydroceramidedesaturase'	'dhcrm-hs[c] + fad[c] -> crm-hs[c] + fadh2[c] '	0	0	0
'AAPSAS'	'AAPSAS'	'h2o[c] + h[c] + thp2c[c] -> L2aadp6sa[c] '	0	1000	0
'DAGK_hs'	'Diacylglycerolphosphatekinase(homosapiens)'	'atp[c] + dag-hs[c] <=> adp[c] + h[c] + pa-hs[c] '	0	0	0
'DAGKn_hs'	'Diacylglycerolphosphatekinase(homosapiens)'	'atp[n] + dag-hs[n] <=> adp[n] + h[n] + pa-hs[n] '	0	0	0
'OIVD1m'	' 2-oxoisovaleratedehydrogenase(acylating;4-methyl-2-oxopentaoate),mitochondrial'	'4mop[m] + coa[m] + nad[m] -> co2[m] + ivcoa[m] + nadh[m] '	0	0	0
'OIVD2m'	' 2-oxoisovaleratedehydrogenase(acylating;3-methyl-2-oxobutanoate),mitochondrial'	'3mob[m] + coa[m] + nad[m] -> co2[m] + ibcoa[m] + nadh[m] '	0	0	0
'OIVD3m'	' 2-oxoisovaleratedehydrogenase(acylating;3-methyl-2-oxopentanoate),mitochondrial'	'3mop[m] + coa[m] + nad[m] -> 2mbcoa[m] + co2[m] + nadh[m] '	0	0	0
'MGCHrm'	'methylglutaconyl-CoAhydratase(reversible),mitochondrial'	'3mgcoa[m] + h2o[m] <=> hmgcoa[m] '	-1000	1000	0
'ECOAH12m'	' 3-hydroxyacyl-CoAdehydratase(3-hydroxyisobutyryl-CoA)(mitochondria)'	'2mp2coa[m] + h2o[m] <=> 3hibutcoa[m] '	-1000	1000	0
'3HBCOAHLm'	' 3-hydroxyisobutyryl-CoAhydrolase,mitochondrial'	'3hibutcoa[m] + h2o[m] -> 3hmp[m] + coa[m] + h[m] '	0	1000	0
'ACOAD10m'	'acyl-CoAdehydrogenase(2-methylbutanoyl-CoA),mitochondrial'	'2mbcoa[m] + fad[m] -> 2mb2coa[m] + fadh2[m] '	0	1000	0
'ACOAD9m'	'acyl-CoAdehydrogenase(isobutyryl-CoA),mitochondrial'	'fad[m] + ibcoa[m] -> 2mp2coa[m] + fadh2[m] '	0	1000	0
'ECOAH9m'	' 2-Methylprop-2-enoyl-CoA(2-Methylbut-2-enoyl-CoA),mitochondrial'	'2mb2coa[m] + h2o[m] <=> 3hmbcoa[m] '	-1000	1000	0
'HACD9m'	' 3-hydroxyacyl-CoAdehydrogenase(2-Methylacetoacetyl-CoA),mitochondrial'	'3hmbcoa[m] + nad[m] <=> 2maacoa[m] + h[m] + nadh[m] '	-1000	1000	0
'ACACT10m'	'acetyl-CoAC-acetyltransferase,mitochondrial'	'2maacoa[m] + coa[m] <=> accoa[m] + ppcoa[m] '	0	0	0
'INOSTO'	'inositoloxygenase'	'inost[c] + o2[c] -> glcur[c] + h2o[c] + h[c] '	0	1000	1
'PI4PP'	'phosphatidylinositol-4-phosphate4-phosphatase'	'h2o[c] + pail4p-hs[c] -> pail-hs[c] + pi[c] '	0	1000	1
'MI3PP'	'myo-inositol3-phosphatase'	'h2o[c] + mi3p-DASH-D[c] -> inost[c] + pi[c] '	0	1000	0
'MI4PP'	'myo-inositol4-phosphatase'	'h2o[c] + mi4p-DASH-D[c] -> inost[c] + pi[c] '	0	1000	0
'MI14PP'	'inositol-1,4-bisphosphate1-phosphatase'	'h2o[c] + mi14p[c] -> mi4p-DASH-D[c] + pi[c] '	0	0	0
'MI34PP'	'inositol-3,4-bisphosphate4-phosphatase'	'h2o[c] + mi34p[c] -> mi3p-DASH-D[c] + pi[c] '	0	0	0
'MI13PP'	'inositol-1,3-bisphosphate3-phosphatase'	'h2o[c] + mi13p[c] -> mi1p-DASH-D[c] + pi[c] '	0	1000	0
'MI134PP'	'inositol-1,3,4-trisphosphate1-phosphatase'	'h2o[c] + mi134p[c] -> mi34p[c] + pi[c] '	0	0	0
'MI145PP'	'inositol-1,4,5-trisphosphate5-phosphatase'	'h2o[c] + mi145p[c] -> mi14p[c] + pi[c] '	0	0	0
'MI1345PP'	'inositol-1,3,4,5-trisphosphate5-phosphatase'	'h2o[c] + mi1345p[c] -> mi134p[c] + pi[c] '	0	0	0
'MI145PK'	'inositol-1,4,5-trisphosphate3-kinase'	'atp[c] + mi145p[c] -> adp[c] + h[c] + mi1345p[c] '	0	0	0
'MI134PK'	'inositol-1,3,4-trisphosphate6-kinase'	'atp[c] + mi134p[c] -> adp[c] + h[c] + mi1346p[c] '	0	1000	0
'MI3456PK'	'inositol-3,4,5,6-tetrakisphosphate1-kinase'	'atp[c] + mi3456p[c] -> adp[c] + h[c] + mi13456p[c] '	0	1000	0
'MI13456PK'	'inositol-1,3,4,5,6-pentakisphosphate2-kinase'	'atp[c] + mi13456p[c] -> adp[c] + h[c] + minohp[c] '	0	1000	0
'CDIPTr'	'phosphatidylinositolsynthase(Homosapiens)'	'cdpdag-hs[c] + inost[c] <=> cmp[c] + h[c] + pail-hs[c] '	-1000	1000	0
'EX_1mncam(e)'	' 1-Methylnicotinamideexchange'	' <=> 1mncam[e] '	0	0	0
'EX_biocyt(e)'	'Biocytinexchange'	' <=> biocyt[e] '	0	0	0
'EX_cgly(e)'	'Cys-Glyexchange'	' <=> cgly[e] '	0	0	0
'EX_chtn(e)'	'chitinexchange'	' <=> chtn[e] '	0	0	0
'EX_cmp(e)'	'CMPexchange'	' <=> cmp[e] '	0	0	0
'EX_gluala(e)'	' 5-L-Glutamyl-L-alanineexchange'	' <=> gluala[e] '	0	0	0
'EX_gmp(e)'	'GMPexchange'	' <=> gmp[e] '	0	0	0
'EX_h2o2(e)'	'Hydrogenperoxideexchange'	' <=> h2o2[e] '	0	0	0
'EX_phyQ(e)'	'Phylloquinoneexchange'	' <=> phyQ[e] '	0	0	0
'EX_ump(e)'	'UMPexchange'	' <=> ump[e] '	0	0	0
'PYDXtr'	'pyridoxaltransportviadiffusion'	'pydx[e] <=> pydx[c] '	-1000	1000	1
'PYDXNtr'	'pyridoxinetransportviadiffusion'	'pydxn[e] <=> pydxn[c] '	-1000	1000	0
'PYDAMtr'	'pyridoxaminetransportviadiffusion'	'pydam[e] <=> pydam[c] '	-1000	1000	0
'PYDXDH'	'pyridoxaldehydrogenase'	'h2o[c] + o2[c] + pydx[c] -> 4pyrdx[c] + h2o2[c] '	0	1000	1
'4PYRDX'	' 4-Pyridoxalsecretion'	'4pyrdx[c] + atp[c] + h2o[c] -> 4pyrdx[e] + adp[c] + h[c] + pi[c] '	0	1000	1
'BBHOX'	' 4-Trimethylammoniobutanoate,2-oxoglutarate:oxygenoxidoreductase(3-hydroxylating)'	'4tmeabutn[c] + akg[c] + o2[c] -> co2[c] + crn[c] + succ[c] '	0	1000	0
'TMLYSOX'	'trimethyllysinedioxygenase'	'akg[c] + o2[c] + tmlys[c] -> 3htmelys[c] + co2[c] + succ[c] '	0	0	0
'TMABADH'	' 4-trimethylaminobutyraldehydedehydrogenase'	'4tmeabut[c] + h2o[c] + nad[c] -> 4tmeabutn[c] + 2 h[c] + nadh[c] '	0	1000	0
'RETt'	'Retinoltransportviafaciliateddiffusion'	'retinol[e] -> retinol[c] '	0	1000	0
'MI1346PKn'	'inositol-1,3,4,6-tetrakisphosphate5-kinase,nucleus'	'atp[n] + mi1346p[n] -> adp[n] + h[n] + mi13456p[n] '	0	0	0
'MI145P6Kn'	'inositol-1,4,5-triphosphate6-kinase,nucleus'	'atp[n] + mi145p[n] -> adp[n] + h[n] + mi1456p[n] '	0	0	0
'MI145PKn'	'inositol-1,4,5-trisphosphate3-kinase,nucleus'	'atp[n] + mi145p[n] -> adp[n] + h[n] + mi1345p[n] '	0	0	0
'MI1345PKn'	'inositol-1,3,4,5-triphosphate6-kinase,nucleus'	'atp[n] + mi1345p[n] -> adp[n] + h[n] + mi13456p[n] '	0	0	0
'MI1456PKn'	'inositol-1,4,5,6-tetrakisphosphate3-kinase,nucleus'	'atp[n] + mi1456p[n] -> adp[n] + h[n] + mi13456p[n] '	0	0	0
'PMI12346PH'	' 5-diphosphoinositol-1,2,3,4,6-pentakisphosphatediphosphohydrolase'	'h2o[c] + ppmi12346p[c] -> h[c] + minohp[c] + pi[c] '	0	0	0
'PMI1346PH'	'diphosphoinositol-1,3,4,6-tetrakisphosphatediphosphohydrolase'	'h2o[c] + ppmi1346p[c] -> h[c] + mi13456p[c] + pi[c] '	0	0	0
'PMI1346PHn'	'diphosphoinositol-1,3,4,6-tetrakisphosphatediphosphohydrolase,nucleus'	'h2o[n] + ppmi1346p[n] -> h[n] + mi13456p[n] + pi[n] '	0	0	0
'PMI12346PHn'	' 5-diphosphoinositol-1,2,3,4,6-pentakisphosphatediphosphohydrolase,nuclear'	'h2o[n] + ppmi12346p[n] -> h[n] + minohp[n] + pi[n] '	0	0	0
'PIK3'	'phosphatidylinositol3-kinase'	'atp[c] + pail-hs[c] -> adp[c] + h[c] + pail3p-hs[c] '	0	0	0
'PI4P3K'	'phosphatidylinositol4-phosphate3-kinase'	'atp[c] + pail4p-hs[c] -> adp[c] + h[c] + pail34p-hs[c] '	0	0	0
'PI4P3Ker'	'phosphatidylinositol4-phosphate3-kinase,endoplasmicreticulum'	'atp[r] + pail4p-hs[r] -> adp[r] + h[r] + pail34p-hs[r] '	0	0	0
'PIK3er'	'phosphatidylinositol3-kinase,endoplasmicreticulum'	'atp[r] + pail-hs[r] -> adp[r] + h[r] + pail3p-hs[r] '	0	0	0
'OBDHc'	' 2-Oxobutanoatedehydrogenase,cytosolic'	'2obut[c] + coa[c] + nad[c] -> co2[c] + nadh[c] + ppcoa[c] '	0	1000	0
'PI45PLC'	'phosphatidylinositol4,5-bisphosphatephospholipaseC'	'h2o[c] + pail45p-hs[c] -> dag-hs[c] + h[c] + mi145p[c] '	0	0	0
'PIPLC'	'phosphatidylinositolphospholipaseC'	'h2o[c] + pail-hs[c] -> dag-hs[c] + h[c] + mi1p-DASH-D[c] '	0	0	0
'HYPTROX'	'Hypotaurineoxidase'	'2 h[c] + 2 hyptaur[c] + o2[c] -> 2 taur[c] '	0	1000	0
'CAROtr'	'beta-carotenetransportviadiffusion'	'caro[e] <=> caro[c] '	-1000	1000	0
'EX_4pyrdx(e)'	' 4-Pyridoxateexchange'	'4pyrdx[e] <=> '	-1000	6.0241	1
'EX_caro(e)'	'beta-Caroteneexchange'	' <=> caro[e] '	0	0	0
'EX_pydam(e)'	'Pyridoxamineexchange'	' <=> pydam[e] '	0	0	0
'EX_pydx(e)'	'Pyridoxalexchange'	'pydx[e] <=> '	-1000	6.0241	1
'EX_pydxn(e)'	'Pyridoxineexchange'	' <=> pydxn[e] '	0	0	0
'EX_retinol(e)'	'Retinolexchange'	'retinol[e] <=> '	-1000	6.0241	0
'EX_retpalm(e)'	'Retinylpalminateexchange'	' <=> retpalm[e] '	0	0	0
'BCDO'	'beta-Carotenedioxygenase'	'caro[c] + o2[c] -> 2 retinal[c] '	0	0	0
'RDH1'	'retinoldehydrogenase(all-trans)'	'nad[c] + retinol[c] <=> h[c] + nadh[c] + retinal[c] '	0	0	0
'RDH2'	'retinoldehydrogenase(9-cis,NADH)'	'nad[c] + retinol-DASH-9-DASH-cis[c] <=> h[c] + nadh[c] + retinal-DASH-cis-DASH-9[c] '	0	0	0
'RDH3'	'retinoldehydrogenase(11-cis,NADH)'	'nad[c] + retinol-DASH-cis-DASH-11[c] <=> h[c] + nadh[c] + retinal-DASH-11-DASH-cis[c] '	0	0	0
'RDH1a'	'retinoldehydrogenase(all-trans,NADPH)'	'nadp[c] + retinol[c] <=> h[c] + nadph[c] + retinal[c] '	0	0	0
'RDH2a'	'retinoldehydrogenase(9-cis,NADPH)'	'nadp[c] + retinol-DASH-9-DASH-cis[c] <=> h[c] + nadph[c] + retinal-DASH-cis-DASH-9[c] '	0	0	0
'RDH3a'	'retinoldehydrogenase(11-cis,NADPH)'	'nadp[c] + retinol-DASH-cis-DASH-11[c] <=> h[c] + nadph[c] + retinal-DASH-11-DASH-cis[c] '	0	0	0
'PI4PLC'	'phosphatidylinositol4-phosphatephospholipaseC'	'h2o[c] + pail4p-hs[c] -> dag-hs[c] + h[c] + mi14p[c] '	0	0	0
'PIPLCn'	'phosphatidylinositolphospholipaseC,nucleus'	'h2o[n] + pail-hs[n] -> dag-hs[n] + h[n] + mi1p-DASH-D[n] '	0	0	0
'PI4PLCn'	'phosphatidylinositol4-phosphatephospholipaseC,nucleus'	'h2o[n] + pail4p-hs[n] -> dag-hs[n] + h[n] + mi14p[n] '	0	0	0
'PI45PLCn'	'phosphatidylinositol4,5-bisphosphatephospholipaseC,nucleus'	'h2o[n] + pail45p-hs[n] -> dag-hs[n] + h[n] + mi145p[n] '	0	0	0
'PYAM5POr'	'pyridoxamine5''-phosphateoxidase'	'h2o[c] + o2[c] + pyam5p[c] <=> h2o2[c] + nh4[c] + pydx5p[c] '	0	0	0
'LYSMTF1n'	'histone-lysineN-methyltransferase,nuclear'	'amet[n] + peplys[n] -> Nmelys[n] + ahcys[n] '	0	0	0
'LYSMTF2n'	'histone-lysineN-methyltransferase,nuclear'	'Nmelys[n] + amet[n] -> Ndmelys[n] + ahcys[n] '	0	0	0
'LYSMTF3n'	'histone-lysineN-methyltransferase,nuclear'	'Ndmelys[n] + amet[n] -> Ntmelys[n] + ahcys[n] '	0	0	0
'PYLALDOX'	'Perillylaldehyde:NAD+oxidoreductase'	'h2o[c] + nad[c] + pylald[c] -> 2 h[c] + nadh[c] + peracd[c] '	0	1000	0
'PYLALDOXm'	'Perillylaldehyde:NAD+oxidoreductase(m)'	'h2o[m] + nad[m] + pylald[m] -> 2 h[m] + nadh[m] + peracd[m] '	0	1000	0
'C2M26DCOAHLm'	'cis-2-Methyl-5-isopropylhexa-2,5-dienoyl-CoAhydro-lyase(m)'	'c2m26dcoa[m] + h2o[m] <=> 3h26dm5coa[m] '	-1000	1000	0
'T2M26DCOAHLm'	'trans-2-Methyl-5-isopropylhexa-2,5-dienoyl-CoAhydro-lyase(m)'	'h2o[m] + t2m26dcoa[m] <=> 3h26dm5coa[m] '	-1000	1000	0
'MI134P4P'	'inositol-1,3,4-trisphosphate4-phosphatase'	'h2o[c] + mi134p[c] -> mi13p[c] + pi[c] '	0	1000	0
'MI14P4P'	'inositol-1,4-bisphosphate4-phosphatase'	'h2o[c] + mi14p[c] -> mi1p-DASH-D[c] + pi[c] '	0	1000	0
'PI3P4K'	'phosphatidylinositol3-phosphate4-kinase'	'atp[c] + pail3p-hs[c] -> adp[c] + h[c] + pail34p-hs[c] '	0	1000	0
'PI34P5K'	'phosphatidylinositol3,4-bisphosphate5-kinase'	'atp[c] + pail34p-hs[c] -> adp[c] + h[c] + pail345p-hs[c] '	0	0	0
'PI345P5P'	'phosphatidylinositol-3,4,5-trisphosphate5-phosphatase'	'h2o[c] + pail345p-hs[c] -> pail34p-hs[c] + pi[c] '	0	0	0
'PIK5'	'phosphatidylinositol5-kinase'	'atp[c] + pail-hs[c] -> adp[c] + h[c] + pail5p-hs[c] '	0	0	0
'PI5P3K'	'phosphatidylinositol-5-phosphate3-kinase'	'atp[c] + pail5p-hs[c] -> adp[c] + h[c] + pail35p-hs[c] '	0	0	0
'PI3P5K'	'phosphatidylinositol3-phosphate5-kinase'	'atp[c] + pail3p-hs[c] -> adp[c] + h[c] + pail35p-hs[c] '	0	0	0
'C2M26DCOAHLx'	'cis-2-Methyl-5-isopropylhexa-2,5-dienoyl-CoAhydro-lyase(x)'	'c2m26dcoa[x] + h2o[x] <=> 3h26dm5coa[x] '	-1000	1000	0
'T2M26DCOAHLx'	'trans-2-Methyl-5-isopropylhexa-2,5-dienoyl-CoAhydro-lyase(x)'	'h2o[x] + t2m26dcoa[x] <=> 3h26dm5coa[x] '	-1000	1000	0
'PI5P3Ker'	'phosphatidylinositol-5-phosphate3-kinase,endoplasmicreticulum'	'atp[r] + pail5p-hs[r] -> adp[r] + h[r] + pail35p-hs[r] '	0	0	0
'PI45P4P'	'phosphatidylinositol-4,5-bisphosphate4-phosphatase'	'h2o[c] + pail45p-hs[c] -> pail5p-hs[c] + pi[c] '	0	1000	1
'T4HCINNOX'	' 4-Coumarate:oxygenoxidoreductase'	'2 T4hcinnm[c] + o2[c] -> 2 34dhcinm[c] '	0	0	0
'PIACGT'	'phosphatidylinositolN-acetylglucosaminyltransferase'	'pail-hs[c] + uacgam[c] -> acgpail-hs[c] + h[c] + udp[c] '	0	0	0
'BDG2HCGHD'	'beta-D-Glucosyl-2-coumarinateglucohydrolase'	'bdg2hc[c] + h2o[c] -> 2coum[c] + glc-DASH-D[c] + h[c] '	0	1000	0
'ACGPID'	'N-acetylglucosaminylphosphatidylinositoldeacetylase'	'acgpail-hs[c] + h2o[c] -> ac[c] + gpail-hs[c] '	0	0	0
'B3GNT31g'	'UDP-GlcNAc:betaGalbeta-1,3-N-acetylglucosaminyltransferase3,Golgiapparatus'	'thcrm-hs[g] + udpgal[g] -> galthcrm-hs[g] + h[g] + udp[g] '	0	0	0
'B3GNT32g'	'UDP-GlcNAc:betaGalbeta-1,3-N-acetylglucosaminyltransferase3,Golgiapparatus'	'galthcrm-hs[g] + udpgal[g] -> galgalthcrm-hs[g] + h[g] + udp[g] '	0	0	0
'B3GNT33g'	'UDP-GlcNAc:betaGalbeta-1,3-N-acetylglucosaminyltransferase3,Golgiapparatus'	'galgalthcrm-hs[g] + udpgal[g] -> galgalgalthcrm-hs[g] + h[g] + udp[g] '	0	0	0
'B3GNT35g'	'UDP-GlcNAc:betaGalbeta-1,3-N-acetylglucosaminyltransferase3,Golgiapparatus'	'acglcgalgbside-hs[g] + udpgal[g] -> galacglcgalgbside-hs[g] + h[g] + udp[g] '	0	0	0
'B3GNT36g'	'UDP-GlcNAc:betaGalbeta-1,3-N-acetylglucosaminyltransferase3,Golgiapparatus'	'acgal[g] + gbside-hs[g] -> acgbgbside-hs[g] + h2o[g] '	0	0	0
'FUT11g'	'Galactoside2-alpha-L-fucosyltransferase1'	'galgbside-hs[g] + gdpfuc[g] -> fucgalgbside-hs[g] + gdp[g] + h[g] '	0	0	0
'A4GALTg'	'Lactosylceramide4-alpha-galactosyltransferase'	'galgluside-hs[g] + udpgal[g] -> h[g] + thcrm-hs[g] + udp[g] '	0	0	0
'NAGAly'	'N-acetylgalactosaminidase,alpha-'	'acgagbside-hs[l] + h[l] + udp[l] -> gbside-hs[l] + udpacgal[l] '	0	0	0
'GBGT1'	'globosidealpha-1,3-N-acetylgalactosaminyltransferase1'	'gbside-hs[g] + udpacgal[g] -> acgagbside-hs[g] + h[g] + udp[g] '	0	0	0
'B3GALT3g'	'Beta-1,3-galactosyltransferase3'	'thcrm-hs[g] + udpacgal[g] -> gbside-hs[g] + h[g] + udp[g] '	0	0	0
'B3GALT5g'	'Beta-1,3-galactosyltransferase5'	'gbside-hs[g] + udpgal[g] -> galgbside-hs[g] + h[g] + udp[g] '	0	0	0
'SIAT4Bg'	'Beta-galactosidealpha-2,3-sialyltransferase,Golgiapparatus'	'cmpacna[g] + galgbside-hs[g] -> acngalgbside-hs[g] + cmp[g] + h[g] '	0	0	0
'ST8SIA11'	'Beta-galactosidealpha-2,3-sialyltransferase'	'acngalgbside-hs[g] + cmpacna[g] -> acnacngalgbside-hs[g] + cmp[g] + h[g] '	0	0	0
'ST8SIA12'	'Beta-galactosidealpha-2,3-sialyltransferase'	'cmpacna[g] + gm3-hs[g] -> cmp[g] + gd3-hs[g] + h[g] '	0	0	0
'ST8SIA51g'	'Beta-galactosidealpha-2,3-sialyltransferase'	'cmpacna[g] + gd3-hs[g] -> cmp[g] + gt3-hs[g] + h[g] '	0	0	0
'NMPTRCOX'	'N-Methylputrescine:oxygenoxidoreductase(deaminating)'	'nmptrc[c] + o2[c] -> 1mpyr[c] + h2o2[c] + nh4[c] '	0	1000	0
'HBZOPT10m'	'HydroxybenzoateDecaprenyltransferase'	'4hbz[m] + decdp[m] -> 3dphb[m] + ppi[m] '	0	0	0
'3DPHBH1'	'Hydroxylationof3-Decaprenyl-4-hydroxybenzoate(NADH)'	'3dphb[m] + h[m] + nadh[m] + o2[m] -> 3dpdhb[m] + h2o[m] + nad[m] '	0	1000	0
'3DPHBH2'	'Hydroxylationof3-Decaprenyl-4-hydroxybenzoate(NADPH)'	'3dphb[m] + h[m] + nadph[m] + o2[m] -> 3dpdhb[m] + h2o[m] + nadp[m] '	0	1000	0
'DHDPBMTm'	'dihydroxydecaprenylbenzoatemethyltransferase'	'3dpdhb[m] + amet[m] -> 3dpdhb-me[m] + ahcys[m] + h[m] '	0	0	0
'DPHMBDCm'	' 3-Decaprenyl-4-hydroxy-5-methoxybenzoatedecarboxylation'	'3dpdhb-me[m] + h[m] -> 2dp6mep[m] + co2[m] '	0	1000	0
'SIAT9g'	'Lactosylceramidealpha-2,3-sialyltransferase,Golgiapparatus'	'cmpacna[g] + galgluside-hs[g] -> cmp[g] + gm3-hs[g] + h[g] '	0	0	0
'GALGT1'	'Beta-1,4N-acetylgalactosaminyltransferase'	'galgluside-hs[g] + udpacgal[g] -> ga2-hs[g] + h[g] + udp[g] '	0	0	0
'GALGT2'	'Beta-1,4N-acetylgalactosaminyltransferase'	'gm3-hs[g] + udpacgal[g] -> gm2-hs[g] + h[g] + udp[g] '	0	0	0
'GALGT3'	'Beta-1,4N-acetylgalactosaminyltransferase'	'gd3-hs[g] + udpacgal[g] -> gd2-hs[g] + h[g] + udp[g] '	0	0	0
'GALGT4'	'Beta-1,4N-acetylgalactosaminyltransferase'	'gt3-hs[g] + udpacgal[g] -> gt2-hs[g] + h[g] + udp[g] '	0	0	0
'ST6GALNAC21'	'Alpha-N-acetylgalactosaminidealpha-2,6-sialyltransferase2'	'acngalgbside-hs[g] + cmpacna[g] -> acn13acngalgbside-hs[g] + cmp[g] + h[g] '	0	0	0
'ST6GALNAC22'	'Alpha-N-acetylgalactosaminidealpha-2,6-sialyltransferase2'	'acngalgbside-hs[g] + cmpacna[g] -> acn23acngalgbside-hs[g] + cmp[g] + h[g] '	0	0	0
'ST6GALNAC23'	'Alpha-N-acetylgalactosaminidealpha-2,6-sialyltransferase2'	'cmpacna[g] + ga2-hs[g] -> cmp[g] + gm2a-hs[g] + h[g] '	0	0	0
'ST6GALNAC24'	'Alpha-N-acetylgalactosaminidealpha-2,6-sialyltransferase2'	'cmpacna[g] + gm1a-hs[g] -> cmp[g] + gd1b2-hs[g] + h[g] '	0	0	0
'ST6GALNAC25'	'Alpha-N-acetylgalactosaminidealpha-2,6-sialyltransferase2'	'cmpacna[g] + gd1alpha-hs[g] -> cmp[g] + gt1alpha-hs[g] + h[g] '	0	0	0
'ST6GALNAC26'	'Alpha-N-acetylgalactosaminidealpha-2,6-sialyltransferase2'	'cmpacna[g] + gt1alpha-hs[g] -> cmp[g] + gq1balpha-hs[g] + h[g] '	0	0	0
'ST6GALNAC27'	'Alpha-N-acetylgalactosaminidealpha-2,6-sialyltransferase2'	'cmpacna[g] + gt1c-hs[g] -> cmp[g] + gq1c-hs[g] + h[g] '	0	0	0
'ST6GALNAC28'	'Alpha-N-acetylgalactosaminidealpha-2,6-sialyltransferase2'	'cmpacna[g] + gq1c-hs[g] -> cmp[g] + gp1c-hs[g] + h[g] '	0	0	0
'COQ6m'	'UbiquinonebiosynthesismonooxgenaseCOQ6'	'2dp6mep[m] + o2[m] -> 2dp6mobq[m] + h2o[m] '	0	0	0
'ST8SIA52g'	'Beta-galactosidealpha-2,3-sialyltransferase'	'cmpacna[g] + gt1b-hs[g] -> cmp[g] + gq1b-hs[g] + h[g] '	0	0	0
'ST8SIA53g'	'Beta-galactosidealpha-2,3-sialyltransferase'	'cmpacna[g] + gd1a-hs[g] -> cmp[g] + gt1a-hs[g] + h[g] '	0	0	0
'ST8SIA54g'	'Beta-galactosidealpha-2,3-sialyltransferase'	'cmpacna[g] + gm1b-hs[g] -> cmp[g] + gd1c-hs[g] + h[g] '	0	0	0
'B3GNT37g'	'UDP-GlcNAc:betaGalbeta-1,3-N-acetylglucosaminyltransferase3,Golgiapparatus'	'gm2a-hs[g] + udpgal[g] -> gm1a-hs[g] + h[g] + udp[g] '	0	0	0
'B3GNT34g'	'UDP-GlcNAc:betaGalbeta-1,3-N-acetylglucosaminyltransferase3,Golgiapparatus'	'galgbside-hs[g] + uacgam[g] -> acglcgalgbside-hs[g] + h[g] + udp[g] '	0	0	0
'ST6GALNAC31'	'Alpha-N-acetylgalactosaminidealpha-2,6-sialyltransferase3'	'cmpacna[g] + gm1b-hs[g] -> cmp[g] + gd1alpha-hs[g] + h[g] '	0	0	0
'COQ5m'	'UbiquinonebiosynthesismethyltransferaseCOQ5'	'2dp6mobq[m] + amet[m] -> 2dp6mobq-me[m] + ahcys[m] + h[m] '	0	1000	0
'ST6GALNAC62'	'sialytransferase7((alpha-N-acetylneuraminyl2,3-betagalactosyl-1,3)-N-acetylgalactosaminidealpha-2,6-sialytransferase)F'	'cmpacna[g] + gt1b-hs[g] -> cmp[g] + gq1balpha-hs[g] + h[g] '	0	0	0
'ST3GAL21g'	'CMP-N-acetylneuraminate-beta-galactosamide-alpha-2,3-sialyltransferase,Golgiapparatus'	'cmpacna[g] + ga1-hs[g] -> cmp[g] + gm1b-hs[g] + h[g] '	0	0	0
'COQ7m'	'UbiquinonebiosynthesisCOQ7'	'2dp6mobq-me[m] + h[m] + nadph[m] + o2[m] -> 2dpmhobq[m] + h2o[m] + nadp[m] '	0	0	0
'ST3GAL22g'	'CMP-N-acetylneuraminate-beta-galactosamide-alpha-2,3-sialyltransferase,Golgiapparatus'	'cmpacna[g] + gm1-hs[g] -> cmp[g] + gd1a-hs[g] + h[g] '	0	0	0
'COQ3m'	'methyltransferaseCOQ3'	'2dpmhobq[m] + amet[m] -> ahcys[m] + h[m] + q10[m] '	0	0	0
'ST3GAL23g'	'CMP-N-acetylneuraminate-beta-galactosamide-alpha-2,3-sialyltransferase,Golgiapparatus'	'cmpacna[g] + gd1b-hs[g] -> cmp[g] + gt1b-hs[g] + h[g] '	0	0	0
'B3GALT41g'	'Beta-1,3-galactosyltransferase4'	'ga2-hs[g] + udpgal[g] -> ga1-hs[g] + h[g] + udp[g] '	0	0	0
'B3GALT42g'	'Beta-1,3-galactosyltransferase4'	'gm2-hs[g] + udpgal[g] -> gm1-hs[g] + h[g] + udp[g] '	0	0	0
'B3GALT43g'	'Beta-1,3-galactosyltransferase4'	'gd2-hs[g] + udpgal[g] -> gd1b-hs[g] + h[g] + udp[g] '	0	0	0
'B3GALT44g'	'Beta-1,3-galactosyltransferase4'	'gt2-hs[g] + udpgal[g] -> gt1c-hs[g] + h[g] + udp[g] '	0	0	0
'COKECBESr'	'Carboxylesterase(cocaine)(er)'	'coke[r] + h2o[r] -> bz[r] + egme[r] + h[r] '	0	0	0
'B3GNT38g'	'UDP-GlcNAc:betaGalbeta-1,3-N-acetylglucosaminyltransferase3,Golgiapparatus'	'galside-hs[g] + udpgal[g] -> digalside-hs[g] + h[g] + udp[g] '	0	0	0
'NDP3ex'	'nucleoside-diphosphatase(GDP),extracellular'	'gdp[e] + h2o[e] -> gmp[e] + h[e] + pi[e] '	0	0	0
'NDP7ex'	'nucleoside-diphosphatase(UDP),extracellular'	'h2o[e] + udp[e] -> h[e] + pi[e] + ump[e] '	0	0	0
'NDP10ex'	'nucleoside-diphosphatase(IDP),extracellular'	'h2o[e] + idp[e] -> h[e] + imp[e] + pi[e] '	0	0	0
'NDP8ex'	'nucleoside-diphosphatase(UTP),extracellular'	'h2o[e] + utp[e] -> h[e] + pi[e] + udp[e] '	0	0	0
'SMPD3l'	'sphingomyelinphosphodiesterase3,neutralmembrane(neutralsphingomyelinaseII)'	'h2o[l] + sphmyln-hs[l] -> cholp[l] + crm-hs[l] + h[l] '	0	0	0
'SPHK21c'	'sphingosinekinase2'	'atp[c] + sphings[c] -> adp[c] + h[c] + sphs1p[c] '	0	1000	1
'DNDPt1m'	'dATPtransportviaADPantiport'	'adp[m] + datp[c] -> adp[c] + datp[m] '	0	0	0
'DNDPt2m'	'dATPtransportviaATPantiport'	'atp[m] + datp[c] -> atp[c] + datp[m] '	0	0	0
'DNDPt6m'	'dATPtransportviadGDPantiport'	'datp[c] + dgdp[m] -> datp[m] + dgdp[c] '	0	0	0
'DNDPt5m'	'dATPtransportviadTDPantiport'	'datp[c] + dtdp[m] -> datp[m] + dtdp[c] '	0	0	0
'DNDPt4m'	'dATPtransportviadUDPantiport'	'datp[c] + dudp[m] -> datp[m] + dudp[c] '	0	0	0
'DNDPt3m'	'dATPtransportviadCDPantiport'	'datp[c] + dcdp[m] -> datp[m] + dcdp[c] '	0	0	0
'DNDPt7m'	'dATPtransportviadADPantiport'	'dadp[m] + datp[c] -> dadp[c] + datp[m] '	0	0	0
'DNDPt8m'	'dADPtransportviadUDPantiport'	'dadp[c] + dudp[m] -> dadp[m] + dudp[c] '	0	0	0
'DNDPt9m'	'dADPtransportviadTDPantiport'	'dadp[c] + dtdp[m] -> dadp[m] + dtdp[c] '	0	0	0
'DNDPt10m'	'dADPtransportviadCDPantiport'	'dadp[c] + dcdp[m] -> dadp[m] + dcdp[c] '	0	0	0
'DNDPt11m'	'dADPtransportviadGDPantiport'	'dadp[c] + dgdp[m] -> dadp[m] + dgdp[c] '	0	0	0
'DNDPt12m'	'dADPtransportviaADPantiport'	'adp[m] + dadp[c] -> adp[c] + dadp[m] '	0	0	0
'DNDPt13m'	'dADPtransportviaATPantiport'	'atp[m] + dadp[c] -> atp[c] + dadp[m] '	0	0	0
'DNDPt14m'	'dUDPtransportviadTDPantiport'	'dtdp[m] + dudp[c] -> dtdp[c] + dudp[m] '	0	0	0
'DNDPt15m'	'dUDPtransportviadGDPantiport'	'dgdp[m] + dudp[c] -> dgdp[c] + dudp[m] '	0	0	0
'DNDPt16m'	'dUDPtransportviadADPantiport'	'dadp[m] + dudp[c] -> dadp[c] + dudp[m] '	0	0	0
'SBPP3er'	'sphingoidbase-phosphatephosphatase(sphinganine1-phosphatase),endoplasmicreticulum'	'h2o[r] + sphs1p[r] -> pi[r] + sphings[r] '	0	1000	1
'DNDPt17m'	'dUDPtransportviadCDPantiport'	'dcdp[m] + dudp[c] -> dcdp[c] + dudp[m] '	0	0	0
'DNDPt18m'	'dUDPtransportviaADPantiport'	'adp[m] + dudp[c] -> adp[c] + dudp[m] '	0	0	0
'DNDPt19m'	'dUDPtransportviaATPantiport'	'atp[m] + dudp[c] -> atp[c] + dudp[m] '	0	0	0
'GAL3ST11'	'Galactosylceramidesulfotransferase'	'galside-hs[g] + paps[g] -> h[g] + pap[g] + sgalside-hs[g] '	0	0	0
'GAL3ST12'	'Galactosylceramidesulfotransferase'	'digalside-hs[g] + paps[g] -> digalsgalside-hs[g] + h[g] + pap[g] '	0	0	0
'ARSA'	'ArylsulfataseA'	'h2o[l] + sgalside-hs[l] -> galside-hs[l] + h[l] + so4[l] '	0	0	0
'CERK'	'Ceramidekinase'	'atp[c] + crm-hs[c] -> adp[c] + crmp-hs[c] + h[c] '	0	0	0
'DNDPt20m'	'dTDPtransportviaATPantiport'	'atp[m] + dtdp[c] -> atp[c] + dtdp[m] '	0	0	0
'DNDPt21m'	'dTDPtransportviaADPantiport'	'adp[m] + dtdp[c] -> adp[c] + dtdp[m] '	0	0	0
'DNDPt22m'	'dTDPtransportviadUDPantiport'	'dtdp[c] + dudp[m] -> dtdp[m] + dudp[c] '	0	0	0
'DNDPt23m'	'dTDPtransportviadGTPantiport'	'dgdp[m] + dtdp[c] -> dgdp[c] + dtdp[m] '	0	0	0
'DNDPt24m'	'dTDPtransportviadADPantiport'	'dadp[m] + dtdp[c] -> dadp[c] + dtdp[m] '	0	0	0
'DNDPt25m'	'dTDPtransportviadCDPantiport'	'dcdp[m] + dtdp[c] -> dcdp[c] + dtdp[m] '	0	0	0
'DNDPt26m'	'dCDPtransportviadUDPantiport'	'dcdp[c] + dudp[m] -> dcdp[m] + dudp[c] '	0	0	0
'DNDPt27m'	'dCDPtransportviadTDPantiport'	'dcdp[c] + dtdp[m] -> dcdp[m] + dtdp[c] '	0	0	0
'DNDPt28m'	'dCDPtransportviadGDPantiport'	'dcdp[c] + dgdp[m] -> dcdp[m] + dgdp[c] '	0	0	0
'DNDPt29m'	'dCDPtransportviadADPantiport'	'dadp[m] + dcdp[c] -> dadp[c] + dcdp[m] '	0	0	0
'DNDPt30m'	'dCDPtransportviaADPantiport'	'adp[m] + dcdp[c] -> adp[c] + dcdp[m] '	0	0	0
'DNDPt31m'	'dCDPtransportviaATPantiport'	'atp[m] + dcdp[c] -> atp[c] + dcdp[m] '	0	0	0
'DNDPt32m'	'dGDPtransportviaATPantiport'	'atp[m] + dgdp[c] -> atp[c] + dgdp[m] '	0	0	0
'DNDPt33m'	'dGDPtransportviadUDPantiport'	'dgdp[c] + dudp[m] -> dgdp[m] + dudp[c] '	0	0	0
'DNDPt34m'	'dGDPtransportviadTDPantiport'	'dgdp[c] + dtdp[m] -> dgdp[m] + dtdp[c] '	0	0	0
'DNDPt35m'	'dGDPtransportviadADPantiport'	'dadp[m] + dgdp[c] -> dadp[c] + dgdp[m] '	0	0	0
'DNDPt36m'	'dGDPtransportviadCDPantiport'	'dcdp[m] + dgdp[c] -> dcdp[c] + dgdp[m] '	0	0	0
'DNDPt37m'	'dUTPtransportviadTDPantiport'	'dtdp[m] + dutp[c] -> dtdp[c] + dutp[m] '	0	0	0
'DNDPt38m'	'dUTPtransportviadUDPantiport'	'dudp[m] + dutp[c] -> dudp[c] + dutp[m] '	0	0	0
'DNDPt39m'	'dUTPtransportviadGDPantiport'	'dgdp[m] + dutp[c] -> dgdp[c] + dutp[m] '	0	0	0
'DNDPt40m'	'dUTPtransportviadADPantiport'	'dadp[m] + dutp[c] -> dadp[c] + dutp[m] '	0	0	0
'DNDPt41m'	'dUTPtransportviadCDPantiport'	'dcdp[m] + dutp[c] -> dcdp[c] + dutp[m] '	0	0	0
'DNDPt42m'	'dUTPtransportviaADPantiport'	'adp[m] + dutp[c] -> adp[c] + dutp[m] '	0	0	0
'DNDPt43m'	'dUTPtransportviaATPantiport'	'atp[m] + dutp[c] -> atp[c] + dutp[m] '	0	0	0
'DNDPt44m'	'dTTPtransportviaATPantiport'	'atp[m] + dttp[c] -> atp[c] + dttp[m] '	0	0	0
'DNDPt45m'	'dTTPtransportviaADPantiport'	'adp[m] + dttp[c] -> adp[c] + dttp[m] '	0	0	0
'DNDPt46m'	'dTTPtransportviadUDPantiport'	'dttp[c] + dudp[m] -> dttp[m] + dudp[c] '	0	0	0
'DNDPt47m'	'dTTPtransportviadTDPantiport'	'dtdp[m] + dttp[c] -> dtdp[c] + dttp[m] '	0	0	0
'DNDPt48m'	'dTTPtransportviadGDPantiport'	'dgdp[m] + dttp[c] -> dgdp[c] + dttp[m] '	0	0	0
'DNDPt49m'	'dTTPtransportviadADPantiport'	'dadp[m] + dttp[c] -> dadp[c] + dttp[m] '	0	0	0
'DNDPt50m'	'dTTPtransportviadCDPantiport'	'dcdp[m] + dttp[c] -> dcdp[c] + dttp[m] '	0	0	0
'DNDPt51m'	'dCTPtransportviadCDPantiport'	'dcdp[m] + dctp[c] -> dcdp[c] + dctp[m] '	0	0	0
'DNDPt52m'	'dCTPtransportviadUDPantiport'	'dctp[c] + dudp[m] -> dctp[m] + dudp[c] '	0	0	0
'DNDPt53m'	'dCTPtransportviadGDPantiport'	'dctp[c] + dgdp[m] -> dctp[m] + dgdp[c] '	0	0	0
'DNDPt54m'	'dCTPtransportviadADPantiport'	'dadp[m] + dctp[c] -> dadp[c] + dctp[m] '	0	0	0
'DNDPt55m'	'dCTPtransportviaADPantiport'	'adp[m] + dctp[c] -> adp[c] + dctp[m] '	0	0	0
'DNDPt56m'	'dCTPtransportviaATPantiport'	'atp[m] + dctp[c] -> atp[c] + dctp[m] '	0	0	0
'DNDPt57m'	'dGTPtransportviaATPantiport'	'atp[m] + dgtp[c] -> atp[c] + dgtp[m] '	0	0	0
'DNDPt58m'	'dGTPtransportviaADPantiport'	'adp[m] + dgtp[c] -> adp[c] + dgtp[m] '	0	0	0
'DNDPt59m'	'dGTPtransportviadADPantiport'	'dadp[m] + dgtp[c] -> dadp[c] + dgtp[m] '	0	0	0
'DNDPt60m'	'dGTPtransportviadUDPantiport'	'dgtp[c] + dudp[m] -> dgtp[m] + dudp[c] '	0	0	0
'DNDPt61m'	'dGTPtransportviadTDPantiport'	'dgtp[c] + dtdp[m] -> dgtp[m] + dtdp[c] '	0	0	0
'DNDPt62m'	'dGTPtransportviadGDPantiport'	'dgdp[m] + dgtp[c] -> dgdp[c] + dgtp[m] '	0	0	0
'DNDPt63m'	'dGTPtransportviadCDPantiport'	'dcdp[m] + dgtp[c] -> dcdp[c] + dgtp[m] '	0	0	0
'EX_idp(e)'	'IDPexchange'	' <=> idp[e] '	0	0	0
'EX_imp(e)'	'IMPexchange'	'imp[e] <=> '	-1000	6.0241	0
'EX_udp(e)'	'UDPexchange'	' <=> udp[e] '	0	0	0
'EX_utp(e)'	'UTPexchange'	' <=> utp[e] '	0	0	0
'UGCG'	'Ceramideglucosyltransferase'	'crm-hs[r] + udpg[r] -> gluside-hs[r] + h[r] + udp[r] '	0	0	0
'GBAl'	'Glucosylceramidase'	'gluside-hs[l] + h2o[l] -> crm-hs[l] + glc-DASH-D[l] '	0	0	0
'GALC'	'Galactocerebrosidase'	'galside-hs[l] + h2o[l] -> crm-hs[l] + gal[l] '	0	0	0
'B3GNT39g'	'UDP-GlcNAc:betaGalbeta-1,3-N-acetylglucosaminyltransferase3,Golgiapparatus'	'gluside-hs[g] + udpgal[g] -> galgluside-hs[g] + h[g] + udp[g] '	0	0	0
'GLB1'	'Beta-galactosidase'	'galgluside-hs[l] + h2o[l] -> gal[l] + gluside-hs[l] '	0	1000	0
'SGPL11r'	'Sphingosine-1-phosphatelyase1'	'sph1p[r] -> ethamp[r] + hxdcal[r] '	0	0	0
'GLAl'	'galactosidase,alpha'	'digalside-hs[l] + h2o[l] -> gal[l] + galside-hs[l] '	0	0	0
'PDE4n'	' 3'',5''-cyclic-nucleotidephosphodiesterase,Nucleus'	'35cgmp[n] + h2o[n] -> gmp[n] + h[n] '	0	0	0
'SMPD3g'	'sphingomyelinphosphodiesterase3,neutralmembrane(neutralsphingomyelinaseII)'	'h2o[g] + sphmyln-hs[g] -> cholp[g] + crm-hs[g] + h[g] '	0	0	0
'GPIAT'	'glucosaminylphosphatidylinositolacetyltransferase'	'gpail-hs[c] + pmtcoa[c] -> coa[c] + gacpail-hs[c] '	0	0	0
'EGMESTr'	'ecgoninemethylesterase(ER)'	'egme[r] + h2o[r] -> ecgon[r] + h[r] + meoh[r] '	0	0	0
'GPIMTer_L'	'GlcN-acylPImannosyltransferase,endoplasmicreticulum'	'0.1 dolmanp-L[r] + gacpail-hs[r] -> 0.1 dolp-L[r] + h[r] + mgacpail-hs[r] '	0	0	0
'ECGISOr'	'Ecgonineisomerase(ER)'	'ecgon[r] <=> pecgon[r] '	-1000	1000	0
'H2MTer_L'	'H2mannosyltransferase,endoplasmicreticulum'	'0.1 dolmanp-L[r] + mgacpail-hs[r] -> 0.1 dolp-L[r] + h[r] + m2gacpail-hs[r] '	0	0	0
'PECGONCOATr'	'PseudoecgonineCoAtransferase(ER)'	'atp[r] + coa[r] + h[r] + pecgon[r] -> amp[r] + pecgoncoa[r] + ppi[r] '	0	1000	0
'P5CRm'	'pyrroline-5-carboxylatereductase(m)'	'1pyr5c[m] + 2 h[m] + nadph[m] -> nadp[m] + pro-DASH-L[m] '	0	0	0
'P5CRxm'	'pyrroline-5-carboxylatereductase(m)'	'1pyr5c[m] + 2 h[m] + nadh[m] -> nad[m] + pro-DASH-L[m] '	0	0	0
'ST8SIA55g'	'Beta-galactosidealpha-2,3-sialyltransferase'	'cmpacna[g] + gq1c-hs[g] -> cmp[g] + gp1calpha-hs[g] + h[g] '	0	0	0
'GACPAILter'	'glucosaminyl-acylphosphatidylinositolERflippase'	'gacpail-hs[c] -> gacpail-hs[r] '	0	1000	0
'2OXOADPTm'	' 2-oxoadipateshuttle(cytosol/mitochondria)'	'2oxoadp[c] + akg[m] <=> 2oxoadp[m] + akg[c] '	0	0	0
'2AMADPTm'	'L-2-aminoadipateshuttle(cytosol/mitochondria)'	'L2aadp[c] + akg[m] <=> L2aadp[m] + akg[c] '	0	0	0
'SPMDOX'	'Spermidine:(acceptor)oxidoreductase'	'h2o[c] + o2[c] + spmd[c] -> 13dampp[c] + 4abutn[c] + h2o2[c] '	0	1000	0
'H2ETer'	'H2phosphoethanolaminyltransferase,endoplasmicreticulum'	'mgacpail-hs[r] + pe-hs[r] -> dag-hs[r] + emgacpail-hs[r] '	0	0	0
'H5MTer_L'	'H5mannosyltransferase,endoplasmicreticulum'	'0.1 dolmanp-L[r] + emgacpail-hs[r] -> 0.1 dolp-L[r] + h[r] + memgacpail-hs[r] '	0	0	0
'BMTer_L'	'Bmannosyltransferase,endoplasmicreticulum'	'0.1 dolmanp-L[r] + memgacpail-hs[r] -> 0.1 dolp-L[r] + h[r] + m2emgacpail-hs[r] '	0	0	0
'H3MTer_L'	'H3mannosyltransferase,endoplasmicreticulum'	'0.1 dolmanp-L[r] + m2gacpail-hs[r] -> 0.1 dolp-L[r] + h[r] + m3gacpail-hs[r] '	0	0	0
'H3ETer'	'H3phosphoethanolaminyltransferase,endoplasmicreticulum'	'm2gacpail-hs[r] + pe-hs[r] -> dag-hs[r] + memgacpail-hs[r] '	0	0	0
'H4ETer'	'H4phosphoethanolaminyltransferase,endoplasmicreticulum'	'm3gacpail-hs[r] + pe-hs[r] -> dag-hs[r] + m2emgacpail-hs[r] '	0	0	0
'H4ET3er'	'H4phosphoethanolaminyltransferase,endoplasmicreticulum'	'm3gacpail-hs[r] + pe-hs[r] -> dag-hs[r] + em3gacpail-hs[r] '	0	0	0
'H6''ET2er'	'H6''phosphoethanolaminyltransferase,endoplasmicreticulum'	'em3gacpail-hs[r] + pe-hs[r] -> dag-hs[r] + emem2gacpail-hs[r] '	0	0	0
'H6''ETer'	'H6''phosphoethanolaminyltransferase,endoplasmicreticulum'	'em3gacpail-hs[r] + pe-hs[r] -> dag-hs[r] + em2emgacpail-hs[r] '	0	0	0
'H6ET3er'	'H6phosphoethanolaminyltransferase,endoplasmicreticulum'	'm2emgacpail-hs[r] + pe-hs[r] -> dag-hs[r] + em2emgacpail-hs[r] '	0	0	0
'H7ET2er'	'H7phosphoethanolaminyltransferase,endoplasmicreticulum'	'em2emgacpail-hs[r] + pe-hs[r] -> dag-hs[r] + gpi-hs[r] '	0	0	0
'H7''ETer'	'H7''phosphoethanolaminyltransferase,endoplasmicreticulum'	'emem2gacpail-hs[r] + pe-hs[r] -> dag-hs[r] + gpi-hs[r] '	0	0	0
'PVD3'	'PrevitaminD3formation'	'7dhchsterol[c] <=> pd3[c] '	-1000	1000	0
'VD3'	'VitaminD3formation'	'pd3[c] <=> vitd3[c] '	-1000	1000	0
'TS3'	'Tachysterol3formation'	'pd3[c] <=> ts3[c] '	-1000	1000	0
'LS3'	'Lumisterol3formation'	'pd3[c] <=> lum3[c] '	-1000	1000	0
'VITD3t'	'VitaminD3release'	'vitd3[c] -> vitd3[e] '	0	1000	0
'VITD3Hm'	'VitaminD-25-hydroxylase(D3)'	'h[m] + nadph[m] + o2[m] + vitd3[m] -> 25hvitd3[m] + h2o[m] + nadp[m] '	0	0	0
'VITD2Hm'	'VitaminD-25-hydroxylase(D2)'	'h[m] + nadph[m] + o2[m] + vitd2[m] -> 25hvitd2[m] + h2o[m] + nadp[m] '	0	0	0
'25VITD3Hm'	' 1-alpha-VitaminD-25-hydroxylase(D3)'	'25hvitd3[m] + h[m] + nadph[m] + o2[m] -> 1a25dhvitd3[m] + h2o[m] + nadp[m] '	0	1000	1
'25VITD2Hm'	' 1-alpha-VitaminD-25-hydroxylase(D2)'	'25hvitd2[m] + h[m] + nadph[m] + o2[m] -> 1a25dhvitd2[m] + h2o[m] + nadp[m] '	0	0	0
'24,25VITD2Hm'	' 24R-VitaminD-25-hydroxylase(D2)'	'25hvitd2[m] + h[m] + nadph[m] + o2[m] -> 2425dhvitd2[m] + h2o[m] + nadp[m] '	0	0	0
'24,25VITD3Hm'	' 24R-VitaminD-25-hydroxylase(D3)'	'25hvitd3[m] + h[m] + nadph[m] + o2[m] -> 2425dhvitd3[m] + h2o[m] + nadp[m] '	0	0	0
'VITD2t'	'VitaminD2release'	'vitd2[c] -> vitd2[e] '	0	1000	0
'VITD2tm'	'VitaminD2transportfrommitochondria'	'vitd2[m] <=> vitd2[c] '	-1000	1000	0
'VITD3tm'	'VitaminD3transportfrommitochondria'	'vitd3[m] -> vitd3[c] '	0	1000	0
'H8TAer'	'H8transamidase,endoplasmicreticulum'	'gpi-hs[r] + pre-prot[r] -> gpi-prot-hs[r] + gpi-sig[r] '	0	0	0
'H7''TAer'	'H7''transamidase,endoplasmicreticulum'	'em2emgacpail-hs[r] + pre-prot[r] -> em2emgacpail-prot-hs[r] + gpi-sig[r] '	0	0	0
'GPIDAer'	'glycophosphatidylinositol(GPI)deacylase,endoplasmicreticulum'	'gpi-prot-hs[r] + h2o[r] -> dgpi-prot-hs[r] + h[r] + hdca[r] '	0	0	0
'GPIDA2er'	'glycophosphatidylinositol(GPI)deacylase,endoplasmicreticulum'	'em2emgacpail-prot-hs[r] + h2o[r] -> dem2emgacpail-prot-hs[r] + h[r] + hdca[r] '	0	0	0
'M4CET3er'	'M4Cphosphoethanolaminyltransferase,endoplasmicreticulum'	'm3emgacpail-hs[r] + pe-hs[r] -> dag-hs[r] + mem2emgacpail-hs[r] '	0	0	0
'M4BET2er'	'M4Bphosphoethanolaminyltransferase,endoplasmicreticulum'	'mem2emgacpail-hs[r] + pe-hs[r] -> dag-hs[r] + m-LPAREN-em-RPAREN-3gacpail-hs[r] '	0	0	0
'H6MTer_L'	'H6mannosyltransferase,endoplasmicreticulum'	'0.1 dolmanp-L[r] + m2emgacpail-hs[r] -> 0.1 dolp-L[r] + h[r] + m3emgacpail-hs[r] '	0	1000	0
'H7MTer_L'	'H7mannosyltransferase,endoplasmicreticulum'	'0.1 dolmanp-L[r] + em2emgacpail-hs[r] -> 0.1 dolp-L[r] + h[r] + mem2emgacpail-hs[r] '	0	1000	0
'H8MTer_L'	'H8mannosyltransferase,endoplasmicreticulum'	'0.1 dolmanp-L[r] + gpi-hs[r] -> 0.1 dolp-L[r] + h[r] + m-LPAREN-em-RPAREN-3gacpail-hs[r] '	0	1000	0
'M4BTAer'	'M4Btransamidase,endoplasmicreticulum'	'mem2emgacpail-hs[r] + pre-prot[r] -> gpi-sig[r] + mem2emgacpail-prot-hs[r] '	0	0	0
'M4ATAer'	'M4Atransamidase,endoplasmicreticulum'	'm-LPAREN-em-RPAREN-3gacpail-hs[r] + pre-prot[r] -> gpi-sig[r] + m-LPAREN-em-RPAREN-3gacpail-prot-hs[r] '	0	0	0
'BMTer_U'	'Bmannosyltransferase,endoplasmicreticulum'	'0.1 dolmanp-U[r] + memgacpail-hs[r] -> 0.1 dolp-U[r] + h[r] + m2emgacpail-hs[r] '	0	0	0
'GPIMTer_U'	'GlcN-acylPImannosyltransferase,endoplasmicreticulum'	'0.1 dolmanp-U[r] + gacpail-hs[r] -> 0.1 dolp-U[r] + h[r] + mgacpail-hs[r] '	0	0	0
'H2MTer_U'	'H2mannosyltransferase,endoplasmicreticulum'	'0.1 dolmanp-U[r] + mgacpail-hs[r] -> 0.1 dolp-U[r] + h[r] + m2gacpail-hs[r] '	0	0	0
'H3MTer_U'	'H3mannosyltransferase,endoplasmicreticulum'	'0.1 dolmanp-U[r] + m2gacpail-hs[r] -> 0.1 dolp-U[r] + h[r] + m3gacpail-hs[r] '	0	0	0
'H5MTer_U'	'H5mannosyltransferase,endoplasmicreticulum'	'0.1 dolmanp-U[r] + emgacpail-hs[r] -> 0.1 dolp-U[r] + h[r] + memgacpail-hs[r] '	0	0	0
'H6MTer_U'	'H6mannosyltransferase,endoplasmicreticulum'	'0.1 dolmanp-U[r] + m2emgacpail-hs[r] -> 0.1 dolp-U[r] + h[r] + m3emgacpail-hs[r] '	0	1000	0
'H7MTer_U'	'H7mannosyltransferase,endoplasmicreticulum'	'0.1 dolmanp-U[r] + em2emgacpail-hs[r] -> 0.1 dolp-U[r] + h[r] + mem2emgacpail-hs[r] '	0	1000	0
'H8MTer_U'	'H8mannosyltransferase,endoplasmicreticulum'	'0.1 dolmanp-U[r] + gpi-hs[r] -> 0.1 dolp-U[r] + h[r] + m-LPAREN-em-RPAREN-3gacpail-hs[r] '	0	1000	0
'DNAMTSEn'	'DNA(cytosine-5-)-methyltransferase,nucleus'	'dna[n] + seasmet[n] -> dna5mtc[n] + h[n] + seahcys[n] '	0	0	0
'GAO1'	'GangliosideO-acetylation'	'accoa[c] + gd3-hs[c] -> coa[c] + oagd3-hs[c] '	0	0	0
'GAO2'	'GangliosideO-acetylation'	'accoa[c] + gt3-hs[c] -> coa[c] + oagt3-hs[c] '	0	0	0
'24,25DHVITD2tm'	' 24,25-DihydroxyvitaminD2transportfrommitochondria'	'2425dhvitd2[m] -> 2425dhvitd2[c] '	0	1000	0
'24,25DHVITD2t'	' 24,25-DihydroxyvitaminD2transportfromcytoplasm'	'2425dhvitd2[c] -> 2425dhvitd2[e] '	0	1000	0
'24,25DHVITD3t'	' 24,25-DihydroxyvitaminD3transportfromcytoplasm'	'2425dhvitd3[c] -> 2425dhvitd3[e] '	0	1000	0
'24,25DHVITD3tm'	' 24,25-DihydroxyvitaminD3transportfrommitochondria'	'2425dhvitd3[m] -> 2425dhvitd3[c] '	0	1000	0
'25HVITD2t'	' 25-hydroxyvitaminD2transportfromcytoplasm'	'25hvitd2[c] -> 25hvitd2[e] '	0	1000	0
'25HVITD2tin'	' 25-hydroxyvitaminD2transportincytoplasm'	'25hvitd2[e] -> 25hvitd2[c] '	0	1000	0
'25HVITD2tm'	' 25-hydroxyvitaminD2transportfrommitochondria'	'25hvitd2[m] -> 25hvitd2[c] '	0	1000	0
'25HVITD2tin-m'	' 25-hydroxyvitaminD2transportinmitochondria'	'25hvitd2[c] -> 25hvitd2[m] '	0	1000	0
'25HVITD3t'	' 25-hydroxyvitaminD3transportfromcytoplasm'	'25hvitd3[c] -> 25hvitd3[e] '	0	1000	1
'25HVITD3tin'	' 25-hydroxyvitaminD3transportincytoplasm'	'25hvitd3[e] -> 25hvitd3[c] '	0	1000	1
'25HVITD3tin-m'	' 25-hydroxyvitaminD3transportinmitochondria'	'25hvitd3[c] -> 25hvitd3[m] '	0	1000	1
'25HVITD3tm'	' 25-hydroxyvitaminD3transportfrommitochondria'	'25hvitd3[m] -> 25hvitd3[c] '	0	1000	1
'1a,24,25VITD2Hm'	' 1-alpha-VitaminD-24,25-hydroxylase(D2)'	'2425dhvitd2[m] + h[m] + nadph[m] + o2[m] -> 1a2425thvitd2[m] + h2o[m] + nadp[m] '	0	1000	0
'1a,24,25VITD3Hm'	' 1-alpha-VitaminD-24,25-hydroxylase(D3)'	'2425dhvitd3[m] + h[m] + nadph[m] + o2[m] -> 1a2425thvitd3[m] + h2o[m] + nadp[m] '	0	1000	0
'1a,25VITD2Hm'	' 1-alpha,24R,25-VitaminD-hydroxylase(D2)'	'1a25dhvitd2[m] + h[m] + nadph[m] + o2[m] -> 1a2425thvitd2[m] + h2o[m] + nadp[m] '	0	1000	0
'1a,25VITD3Hm'	' 1-alpha,24R,25-VitaminD-hydroxylase(D3)'	'1a25dhvitd3[m] + h[m] + nadph[m] + o2[m] -> 1a2425thvitd3[m] + h2o[m] + nadp[m] '	0	1000	0
'DOPAMT'	'Dopamine:ametO-methyltransferase'	'amet[c] + dopa[c] -> 3moxtyr[c] + ahcys[c] + h[c] '	0	0	0
'3MOXTYROX'	' 3-Methoxytyramine:oxygenoxidoreductase(deaminating)'	'3moxtyr[c] + h2o[c] + o2[c] -> 3mox4hpac[c] + h2o2[c] + nh4[c] '	0	1000	0
'34DHPHAMT'	' 3,4-Dihydroxyphenylacetate:ametO-methyltransferase'	'34dhpha[c] + amet[c] -> ahcys[c] + h[c] + homoval[c] '	0	0	0
'A4GALTc'	'Lactosylceramide4-alpha-galactosyltransferase'	'galgluside-hs[c] + udpgal[c] -> h[c] + thcrm-hs[c] + udp[c] '	0	0	0
'S23T2g'	'beta-galactosidealpha-2,3-sialyltransferase(core2)'	'cmpacna[g] + core2[g] -> cmp[g] + h[g] + ksii-core2-pre1[g] '	0	0	0
'GBA'	'Glucosylceramidase'	'gluside-hs[c] + h2o[c] -> crm-hs[c] + glc-DASH-D[c] '	0	0	0
'G14T2g'	'beta-N-acetylglucosaminylglycopeptidebeta-1,4-galactosyltransferase,Golgi'	'ksii-core2-pre1[g] + udpgal[g] -> h[g] + ksii-core2-pre2[g] + udp[g] '	0	0	0
'SMS'	'Sphingomyelinsynthase(homosapiens)'	'crm-hs[c] + pchol-hs[c] -> dag-hs[c] + sphmyln-hs[c] '	0	0	0
'CCA_D3tm'	'Calcitroicacidtransportfrommitochondria'	'cca-d3[m] -> cca-d3[c] '	0	1000	0
'CCA_D3t'	'Calcitroicacidtransportfromcytosol'	'cca-d3[c] -> cca-d3[e] '	0	1000	0
'ST6GALNAC61'	'sialytransferase7((alpha-N-acetylneuraminyl2,3-betagalactosyl-1,3)-N-acetylgalactosaminidealpha-2,6-sialytransferase)F'	'cmpacna[g] + gd1a-hs[g] -> cmp[g] + gt1alpha-hs[g] + h[g] '	0	0	0
'GHMT3'	'glycinehydroxymethyltransferase'	'3htmelys[c] + h[c] -> 4tmeabut[c] + gly[c] '	0	1000	0
'GHMT3m'	'glycinehydroxymethyltransferase,mitochondrial'	'3htmelys[m] + h[m] -> 4tmeabut[m] + gly[m] '	0	0	0
'PCLYSOX'	'Procollagen-lysine1,2-oxoglutarate5-dioxygenase'	'akg[c] + o2[c] + pcollglys[c] -> co2[c] + pcollg5hlys[c] + succ[c] '	0	0	0
'S23T3g'	'beta-galactosidealpha-2,3-sialyltransferase(complexN-glycan)'	'cmpacna[g] + l2fn2m2masn[g] -> cmp[g] + h[g] + ksi-pre1[g] '	0	0	0
'AG13T4g'	'N-acetyllactosaminidebeta-1,3-N-acetylglucosaminyltransferase,Golgiapparatus'	'ksi-pre1[g] + uacgam[g] -> h[g] + ksi-pre2[g] + udp[g] '	0	0	0
'PPOR'	'Phenylpyruvate:oxygenoxidoreductase(hydroxylating,decarboxylating)'	'o2[c] + phpyr[c] -> 2hyoxplac[c] + co2[c] '	0	1000	0
'C3STDH1Pr'	'C-3steroldehydrogenase(4-methylzymosterol)'	'4mzym-int1[r] + nadp[r] -> 4mzym-int2[r] + co2[r] + h[r] + nadph[r] '	0	0	0
'C4STMO2Pr'	'C-4methylsteroloxidase'	'4mzym-int2[r] + nadp[r] + o2[r] -> co2[r] + h[r] + nadph[r] + zym-int2[r] '	0	0	0
'YVITEt'	'gamma-Tocopherol(Vit.E)transport'	'yvite[e] -> yvite[c] '	0	1000	0
'AVITE2t'	'alpha-tocotrienol(Vit.E)transport'	'avite2[e] -> avite2[c] '	0	1000	0
'AVITE1t'	'alpha-Tocopherol(Vit.E)transport'	'avite1[e] -> avite1[c] '	0	1000	0
'BVITEt'	'beta-Tocopherol(Vit.E)transport'	'bvite[e] -> bvite[c] '	0	1000	0
'ALOX5'	'Arachidonate5-lipoxygenase'	'arachd[c] + o2[c] -> 5HPET[c] '	0	0	0
'ALOX12'	'Arachidonate12-lipoxygenase'	'arachd[c] + o2[c] -> 12HPET[c] '	0	0	0
'ALOX12R'	'Arachidonate12-lipoxygenaseR'	'arachd[c] + o2[c] -> 12RHPET[c] '	0	0	0
'AG13T1g'	'N-acetyllactosaminidebeta-1,3-N-acetylglucosaminyltransferase,Golgiapparatus'	'ksii-core2-pre2[g] + uacgam[g] -> h[g] + ksii-core2-pre3[g] + udp[g] '	0	0	0
'G14T3g'	'beta-N-acetylglucosaminylglycopeptidebeta-1,4-galactosyltransferase,Golgi'	'ksii-core2-pre3[g] + udpgal[g] -> h[g] + ksii-core2-pre4[g] + udp[g] '	0	0	0
'AG13T2g'	'N-acetyllactosaminidebeta-1,3-N-acetylglucosaminyltransferase,Golgiapparatus'	'ksii-core2-pre4[g] + uacgam[g] -> h[g] + ksii-core2-pre5[g] + udp[g] '	0	0	0
'S6T1g'	'galactose/N-acetylglucosamine6-O-sulfotransferase,Golgiapparatus'	'ksii-core2-pre5[g] + paps[g] -> h[g] + ksii-core2-pre6[g] + pap[g] '	0	0	0
'G14T4g'	'beta-N-acetylglucosaminylglycopeptidebeta-1,4-galactosyltransferase,Golgi'	'ksii-core2-pre6[g] + udpgal[g] -> h[g] + ksii-core2-pre7[g] + udp[g] '	0	0	0
'AG13T3g'	'N-acetyllactosaminidebeta-1,3-N-acetylglucosaminyltransferase,Golgiapparatus'	'ksii-core2-pre7[g] + uacgam[g] -> h[g] + ksii-core2-pre8[g] + udp[g] '	0	0	0
'S6T2g'	'galactose/N-acetylglucosamine6-O-sulfotransferase,Golgiapparatus'	'ksii-core2-pre8[g] + paps[g] -> h[g] + ksii-core2-pre9[g] + pap[g] '	0	0	0
'G14T5g'	'beta-N-acetylglucosaminylglycopeptidebeta-1,4-galactosyltransferase,Golgi'	'ksii-core2-pre9[g] + udpgal[g] -> h[g] + ksii-core2-pre10[g] + udp[g] '	0	0	0
'S6T3g'	'galactose/N-acetylglucosamine6-O-sulfotransferase,Golgiapparatus'	'ksii-core2-pre10[g] + paps[g] -> h[g] + ksii-core2[g] + pap[g] '	0	0	0
'HSD11B2r'	' 11-beta-hydroxysteroiddehydrogenasetype2'	'cortsn[r] + h[r] + nadh[r] <=> crtsl[r] + nad[r] '	-1000	1000	0
'HSD11B1r'	' 11-beta-hydroxysteroiddehydrogenasetype1'	'cortsn[r] + h[r] + nadph[r] <=> crtsl[r] + nadp[r] '	0	0	0
'G14T6g'	'beta-N-acetylglucosaminylglycopeptidebeta-1,4-galactosyltransferase,Golgi'	'ksi-pre2[g] + udpgal[g] -> h[g] + ksi-pre3[g] + udp[g] '	0	0	0
'AG13T5g'	'N-acetyllactosaminidebeta-1,3-N-acetylglucosaminyltransferase,Golgiapparatus'	'ksi-pre3[g] + uacgam[g] -> h[g] + ksi-pre4[g] + udp[g] '	0	0	0
'S6T4g'	'galactose/N-acetylglucosamine6-O-sulfotransferase,Golgiapparatus'	'ksi-pre4[g] + paps[g] -> h[g] + ksi-pre5[g] + pap[g] '	0	0	0
'G14T7g'	'beta-N-acetylglucosaminylglycopeptidebeta-1,4-galactosyltransferase,Golgi'	'ksi-pre5[g] + udpgal[g] -> h[g] + ksi-pre6[g] + udp[g] '	0	0	0
'AG13T6g'	'N-acetyllactosaminidebeta-1,3-N-acetylglucosaminyltransferase,Golgiapparatus'	'ksi-pre6[g] + uacgam[g] -> h[g] + ksi-pre7[g] + udp[g] '	0	0	0
'AG13T7g'	'N-acetyllactosaminidebeta-1,3-N-acetylglucosaminyltransferase,Golgiapparatus'	'ksi-pre9[g] + uacgam[g] -> h[g] + ksi-pre10[g] + udp[g] '	0	0	0
'AG13T8g'	'N-acetyllactosaminidebeta-1,3-N-acetylglucosaminyltransferase,Golgiapparatus'	'ksi-pre12[g] + uacgam[g] -> h[g] + ksi-pre13[g] + udp[g] '	0	0	0
'AG13T9g'	'N-acetyllactosaminidebeta-1,3-N-acetylglucosaminyltransferase,Golgiapparatus'	'ksi-pre15[g] + uacgam[g] -> h[g] + ksi-pre16[g] + udp[g] '	0	0	0
'AG13T10g'	'N-acetyllactosaminidebeta-1,3-N-acetylglucosaminyltransferase,Golgiapparatus'	'ksi-pre18[g] + uacgam[g] -> h[g] + ksi-pre19[g] + udp[g] '	0	0	0
'AG13T11g'	'N-acetyllactosaminidebeta-1,3-N-acetylglucosaminyltransferase,Golgiapparatus'	'ksi-pre21[g] + uacgam[g] -> h[g] + ksi-pre22[g] + udp[g] '	0	0	0
'AG13T12g'	'N-acetyllactosaminidebeta-1,3-N-acetylglucosaminyltransferase,Golgiapparatus'	'ksi-pre24[g] + uacgam[g] -> h[g] + ksi-pre25[g] + udp[g] '	0	0	0
'AG13T13g'	'N-acetyllactosaminidebeta-1,3-N-acetylglucosaminyltransferase,Golgiapparatus'	'ksi-pre27[g] + uacgam[g] -> h[g] + ksi-pre28[g] + udp[g] '	0	0	0
'AG13T14g'	'N-acetyllactosaminidebeta-1,3-N-acetylglucosaminyltransferase,Golgiapparatus'	'ksi-pre30[g] + uacgam[g] -> h[g] + ksi-pre31[g] + udp[g] '	0	0	0
'AG13T15g'	'N-acetyllactosaminidebeta-1,3-N-acetylglucosaminyltransferase,Golgiapparatus'	'ksi-pre33[g] + uacgam[g] -> h[g] + ksi-pre34[g] + udp[g] '	0	0	0
'G14T8g'	'beta-N-acetylglucosaminylglycopeptidebeta-1,4-galactosyltransferase,Golgi'	'ksi-pre8[g] + udpgal[g] -> h[g] + ksi-pre9[g] + udp[g] '	0	0	0
'G14T9g'	'beta-N-acetylglucosaminylglycopeptidebeta-1,4-galactosyltransferase,Golgi'	'ksi-pre11[g] + udpgal[g] -> h[g] + ksi-pre12[g] + udp[g] '	0	0	0
'G14T10g'	'beta-N-acetylglucosaminylglycopeptidebeta-1,4-galactosyltransferase,Golgi'	'ksi-pre14[g] + udpgal[g] -> h[g] + ksi-pre15[g] + udp[g] '	0	0	0
'G14T11g'	'beta-N-acetylglucosaminylglycopeptidebeta-1,4-galactosyltransferase,Golgi'	'ksi-pre17[g] + udpgal[g] -> h[g] + ksi-pre18[g] + udp[g] '	0	0	0
'G14T12g'	'beta-N-acetylglucosaminylglycopeptidebeta-1,4-galactosyltransferase,Golgi'	'ksi-pre20[g] + udpgal[g] -> h[g] + ksi-pre21[g] + udp[g] '	0	0	0
'G14T13g'	'beta-N-acetylglucosaminylglycopeptidebeta-1,4-galactosyltransferase,Golgi'	'ksi-pre23[g] + udpgal[g] -> h[g] + ksi-pre24[g] + udp[g] '	0	0	0
'G14T14g'	'beta-N-acetylglucosaminylglycopeptidebeta-1,4-galactosyltransferase,Golgi'	'ksi-pre26[g] + udpgal[g] -> h[g] + ksi-pre27[g] + udp[g] '	0	0	0
'G14T15g'	'beta-N-acetylglucosaminylglycopeptidebeta-1,4-galactosyltransferase,Golgi'	'ksi-pre29[g] + udpgal[g] -> h[g] + ksi-pre30[g] + udp[g] '	0	0	0
'G14T16g'	'beta-N-acetylglucosaminylglycopeptidebeta-1,4-galactosyltransferase,Golgi'	'ksi-pre32[g] + udpgal[g] -> h[g] + ksi-pre33[g] + udp[g] '	0	0	0
'G14T17g'	'beta-N-acetylglucosaminylglycopeptidebeta-1,4-galactosyltransferase,Golgi'	'ksi-pre35[g] + udpgal[g] -> h[g] + ksi-pre36[g] + udp[g] '	0	0	0
'S6T5g'	'galactose/N-acetylglucosamine6-O-sulfotransferase,Golgiapparatus'	'ksi-pre7[g] + paps[g] -> h[g] + ksi-pre8[g] + pap[g] '	0	0	0
'S6T6g'	'galactose/N-acetylglucosamine6-O-sulfotransferase,Golgiapparatus'	'ksi-pre10[g] + paps[g] -> h[g] + ksi-pre11[g] + pap[g] '	0	0	0
'S6T7g'	'galactose/N-acetylglucosamine6-O-sulfotransferase,Golgiapparatus'	'ksi-pre13[g] + paps[g] -> h[g] + ksi-pre14[g] + pap[g] '	0	0	0
'S6T8g'	'galactose/N-acetylglucosamine6-O-sulfotransferase,Golgiapparatus'	'ksi-pre16[g] + paps[g] -> h[g] + ksi-pre17[g] + pap[g] '	0	0	0
'S6T9g'	'galactose/N-acetylglucosamine6-O-sulfotransferase,Golgiapparatus'	'ksi-pre19[g] + paps[g] -> h[g] + ksi-pre20[g] + pap[g] '	0	0	0
'S6T10g'	'galactose/N-acetylglucosamine6-O-sulfotransferase,Golgiapparatus'	'ksi-pre22[g] + paps[g] -> h[g] + ksi-pre23[g] + pap[g] '	0	0	0
'S6T11g'	'galactose/N-acetylglucosamine6-O-sulfotransferase,Golgiapparatus'	'ksi-pre25[g] + paps[g] -> h[g] + ksi-pre26[g] + pap[g] '	0	0	0
'S6T12g'	'galactose/N-acetylglucosamine6-O-sulfotransferase,Golgiapparatus'	'ksi-pre28[g] + paps[g] -> h[g] + ksi-pre29[g] + pap[g] '	0	0	0
'S6T13g'	'galactose/N-acetylglucosamine6-O-sulfotransferase,Golgiapparatus'	'ksi-pre31[g] + paps[g] -> h[g] + ksi-pre32[g] + pap[g] '	0	0	0
'S6T14g'	'galactose/N-acetylglucosamine6-O-sulfotransferase,Golgiapparatus'	'ksi-pre34[g] + paps[g] -> h[g] + ksi-pre35[g] + pap[g] '	0	0	0
'S6T15g'	'galactose/N-acetylglucosamine6-O-sulfotransferase,Golgiapparatus'	'ksi-pre36[g] + paps[g] -> h[g] + ksi[g] + pap[g] '	0	0	0
'3SPYRSP'	' 3-sulfinopyruvatehydrolase(spotaneousreaction)'	'3snpyr[c] + h2o[c] -> h[c] + pyr[c] + so3[c] '	0	1000	0
'ARGDCm'	'argininedecarboxylase(m)'	'arg-DASH-L[m] + h[m] -> agm[m] + co2[m] '	0	0	0
'AASAD3m'	'L-aminoadipate-semialdehydedehydrogenase(NADH),mitochondrial'	'L2aadp6sa[m] + h2o[m] + nad[m] -> L2aadp[m] + 2 h[m] + nadh[m] '	0	1000	0
'SEASMETtn'	'Se-adenosyl-seleno-L-methioninenucleartransport'	'seasmet[c] <=> seasmet[n] '	-1000	1000	0
'SEAHCYStn'	'Se-adenosyl-seleno-L-homocysteinenucleartransport'	'seahcys[c] <=> seahcys[n] '	-1000	1000	0
'DALAOXx'	'D-AlanineOxidase(x)'	'ala-DASH-D[x] + h2o[x] + o2[x] -> h2o2[x] + nh4[x] + pyr[x] '	0	0	0
'DALAxt'	'D-Alaninetransporttoperixosome'	'ala-DASH-D[c] -> ala-DASH-D[x] '	0	1000	0
'TAURtcx'	'taurinetransport(sodiumsymport)(cytosoltoperoxisome)'	'na1[c] + taur[c] <=> na1[x] + taur[x] '	0	0	0
'G14T18g'	'beta-N-acetylglucosaminylglycopeptidebeta-1,4-galactosyltransferase,Golgi'	'core4[g] + 2 udpgal[g] -> 2 h[g] + ksii-core4-pre1[g] + 2 udp[g] '	0	0	0
'S23T4g'	'beta-galactosidealpha-2,3-sialyltransferase'	'cmpacna[g] + ksii-core4-pre1[g] -> cmp[g] + h[g] + ksii-core4-pre2[g] '	0	0	0
'AG13T16g'	'N-acetyllactosaminidebeta-1,3-N-acetylglucosaminyltransferase,Golgiapparatus'	'ksii-core4-pre2[g] + uacgam[g] -> h[g] + ksii-core4-pre3[g] + udp[g] '	0	0	0
'G14T19g'	'beta-N-acetylglucosaminylglycopeptidebeta-1,4-galactosyltransferase,Golgi'	'ksii-core4-pre3[g] + udpgal[g] -> h[g] + ksii-core4-pre4[g] + udp[g] '	0	0	0
'AG13T17g'	'N-acetyllactosaminidebeta-1,3-N-acetylglucosaminyltransferase,Golgiapparatus'	'ksii-core4-pre4[g] + uacgam[g] -> h[g] + ksii-core4-pre5[g] + udp[g] '	0	0	0
'S6T16g'	'galactose/N-acetylglucosamine6-O-sulfotransferase,Golgiapparatus'	'ksii-core4-pre5[g] + paps[g] -> h[g] + ksii-core4-pre6[g] + pap[g] '	0	0	0
'G14T20g'	'beta-N-acetylglucosaminylglycopeptidebeta-1,4-galactosyltransferase,Golgi'	'ksii-core4-pre6[g] + udpgal[g] -> h[g] + ksii-core4-pre7[g] + udp[g] '	0	0	0
'AG13T18g'	'N-acetyllactosaminidebeta-1,3-N-acetylglucosaminyltransferase,Golgiapparatus'	'ksii-core4-pre7[g] + uacgam[g] -> h[g] + ksii-core4-pre8[g] + udp[g] '	0	0	0
'S6T17g'	'galactose/N-acetylglucosamine6-O-sulfotransferase,Golgiapparatus'	'ksii-core4-pre8[g] + paps[g] -> h[g] + ksii-core4-pre9[g] + pap[g] '	0	0	0
'G14T21g'	'beta-N-acetylglucosaminylglycopeptidebeta-1,4-galactosyltransferase,Golgi'	'ksii-core4-pre9[g] + udpgal[g] -> h[g] + ksii-core4-pre10[g] + udp[g] '	0	0	0
'S6T18g'	'galactose/N-acetylglucosamine6-O-sulfotransferase,Golgiapparatus'	'ksii-core4-pre10[g] + paps[g] -> h[g] + ksii-core4[g] + pap[g] '	0	0	0
'GGLUCT'	'gamma-glutamylcyclotransferase'	'gluala[e] -> 5oxpro[c] + ala-DASH-L[c] '	0	1000	0
'GTMLTe'	'g-glutamyltransferase(e)'	'ala-DASH-L[c] + gthrd[c] -> cgly[e] + gluala[e] '	0	1000	0
'XYLTer'	'UDP-xylose:proteinxylosyltransferase,endoplasmicreticulum'	'Ser-DASH-Gly-FSLASH-Ala-DASH-X-DASH-Gly[r] + udpxyl[r] -> h[r] + udp[r] + xser[r] '	0	0	0
'GALTg'	'UDP-D-galactose:D-xylosegalactosyltransferase,Golgiapparatus'	'udpgal[g] + xser[g] -> h[g] + lxser[g] + udp[g] '	0	0	0
'GALT2g'	'UDP-D-galactose:galactosylxylosegalactosyltransferase,Golgiapparatus'	'lxser[g] + udpgal[g] -> h[g] + l2xser[g] + udp[g] '	0	0	0
'GLCATg'	'UDP-D-glucuronate:galactosylgalactosylxyloseglucuronosyltransferase,Golgiapparatus'	'l2xser[g] + udpglcur[g] -> cs-COMMA-hs-linkage[g] + h[g] + udp[g] '	0	0	0
'GALNACT1g'	'UDPGal-chondroitinacetylgalactosaminyltransferaseI,Golgi'	'cs-COMMA-hs-linkage[g] + udpacgal[g] -> cs-pre[g] + h[g] + udp[g] '	0	0	0
'S4T1g'	'chondroitin4-sulfotransferase,Golgiapparatus'	'cs-pre[g] + 2 paps[g] -> cs-a-COMMA-b-COMMA-e-pre1[g] + 2 h[g] + 2 pap[g] '	0	0	0
'GLCAT2g'	'chondroitinglucuronyltransferaseII,Golgiapparatus'	'cs-a-COMMA-b-COMMA-e-pre1[g] + udpglcur[g] -> cs-a-COMMA-b-pre2[g] + h[g] + udp[g] '	0	0	0
'GALNACT2g'	'uridinediphosphoacetylgalactosamine-chondroitinacetylgalactosaminyltransferaseII,Golgi'	'cs-a-COMMA-b-pre2[g] + uacgam[g] -> cs-a-COMMA-b-pre3[g] + h[g] + udp[g] '	0	0	0
'S4T2g'	'chondroitin4-sulfotransferase,Golgiapparatus'	'cs-a-COMMA-b-pre3[g] + paps[g] -> cspg-a[g] + h[g] + pap[g] '	0	0	0
'S6T19g'	'chondroitin6-sulfotransferase,Golgiapparatus'	'cs-pre[g] + 2 paps[g] -> cs-c-COMMA-d-COMMA-e-pre1[g] + 2 h[g] + 2 pap[g] '	0	0	0
'GLCAT3g'	'chondroitinglucuronyltransferaseII,Golgiapparatus'	'cs-c-COMMA-d-COMMA-e-pre1[g] + udpglcur[g] -> cs-c-pre2[g] + h[g] + udp[g] '	0	0	0
'GALNACT3g'	'uridinediphosphoacetylgalactosamine-chondroitinacetylgalactosaminyltransferaseII,Golgi'	'cs-c-pre2[g] + uacgam[g] -> cs-c-pre3[g] + h[g] + udp[g] '	0	0	0
'S6T20g'	'chondroitin6-sulfotransferase,Golgiapparatus'	'cs-c-pre3[g] + paps[g] -> cspg-c[g] + h[g] + pap[g] '	0	0	0
'S2T1g'	'chondroitin2-sulfotransferase,Golgi'	'cs-c-COMMA-d-COMMA-e-pre1[g] + paps[g] -> cs-d-pre2[g] + h[g] + pap[g] '	0	0	0
'GLCAT4g'	'chondroitinglucuronyltransferaseII,Golgiapparatus'	'cs-d-pre2[g] + udpglcur[g] -> cs-d-pre3[g] + h[g] + udp[g] '	0	0	0
'GALNACT4g'	'uridinediphosphoacetylgalactosamine-chondroitinacetylgalactosaminyltransferaseII,Golgi'	'cs-d-pre3[g] + uacgam[g] -> cs-d-pre4[g] + h[g] + udp[g] '	0	0	0
'S6T21g'	'chondroitin6-sulfotransferase,Golgiapparatus'	'cs-d-pre4[g] + paps[g] -> cs-d-pre5[g] + h[g] + pap[g] '	0	0	0
'S2T2g'	'chondroitin2-sulfotransferase,Golgi'	'cs-d-pre5[g] + paps[g] -> cspg-d[g] + h[g] + pap[g] '	0	0	0
'ETF'	'electrontransferflavoprotein'	'etfox[m] + fadh2[m] -> etfrd[m] + fad[m] '	0	1000	0
'ETFQO'	'Electrontransferflavoprotein-ubiquinoneoxidoreductase'	'etfrd[m] + q10[m] -> etfox[m] + q10h2[m] '	0	0	0
'34DHXMANDACOX'	' 3,4-Dihydroxymandelaldehyde:NAD+oxidoreductase'	'34dhmald[c] + h2o[c] + nad[c] -> 34dhoxmand[c] + 2 h[c] + nadh[c] '	0	0	0
'34DHPLACOX'	' 3,4-Dihydroxyphenylacetaldehyde:NAD+oxidoreductase'	'34dhpac[c] + h2o[c] + nad[c] -> 34dhpha[c] + 2 h[c] + nadh[c] '	0	0	0
'P4504F121r'	'cytochromep4504F12/4F2'	'arachd[r] + h[r] + nadph[r] + o2[r] -> h2o[r] + nadp[r] + wharachd[r] '	0	0	0
'P4504F122r'	'cytochromep4504F12/4F2'	'h[r] + leuktrB4[r] + nadph[r] + o2[r] -> h2o[r] + leuktrB4woh[r] + nadp[r] '	0	0	0
'P4504F123r'	'cytochromep4504F12/4F2'	'ebastine[r] + h[r] + nadph[r] + o2[r] -> ebastineoh[r] + h2o[r] + nadp[r] '	0	0	0
'P4504F81r'	'cytochromep4504F8'	'arachd[r] + h[r] + nadph[r] + o2[r] -> 18harachd[r] + h2o[r] + nadp[r] '	0	0	0
'S6T22g'	'chondroitin6-sulfotransferase,Golgiapparatus'	'cs-a-COMMA-b-COMMA-e-pre1[g] + 2 paps[g] -> cs-e-pre2[g] + 2 h[g] + 2 pap[g] '	0	0	0
'GLCAT5g'	'chondroitinglucuronyltransferaseII,Golgiapparatus'	'cs-e-pre2[g] + udpglcur[g] -> cs-e-pre3[g] + h[g] + udp[g] '	0	0	0
'GALNACT5g'	'uridinediphosphoacetylgalactosamine-chondroitinacetylgalactosaminyltransferaseII,Golgi'	'cs-e-pre3[g] + uacgam[g] -> cs-e-pre4[g] + h[g] + udp[g] '	0	0	0
'S4T3g'	'chondroitin4-sulfotransferase,Golgiapparatus'	'cs-e-pre4[g] + paps[g] -> cs-e-pre5a[g] + h[g] + pap[g] '	0	0	0
'S6T23g'	'chondroitin6-sulfotransferase,Golgiapparatus'	'cs-e-pre5a[g] + paps[g] -> cspg-e[g] + h[g] + pap[g] '	0	0	0
'3MOX4HOXPGALDOX'	' 3-Methoxy-4-hydroxyphenylglycolaldehyde:NAD+oxidoreductase'	'3m4hpga[c] + h2o[c] + nad[c] -> 3mox4hoxm[c] + 2 h[c] + nadh[c] '	0	0	0
'S4T4g'	'chondroitin4-sulfotransferase,Golgiapparatus'	'cs-c-COMMA-d-COMMA-e-pre1[g] + 2 paps[g] -> cs-e-pre2[g] + 2 h[g] + 2 pap[g] '	0	1000	0
'S4T5g'	'chondroitin4-sulfotransferase,Golgiapparatus'	'cs-e-pre5b[g] + paps[g] -> cspg-e[g] + h[g] + pap[g] '	0	1000	0
'S6T24g'	'chondroitin6-sulfotransferase,Golgiapparatus'	'cs-e-pre4[g] + paps[g] -> cs-e-pre5b[g] + h[g] + pap[g] '	0	0	0
'TYRCBOX'	'L-Tyrosinecarboxy-lyase'	'h[c] + tyr-DASH-L[c] -> co2[c] + tym[c] '	0	1000	0
'S4T6g'	'chondroitin4-sulfotransferase,Golgiapparatus'	'cs-b-pre4[g] + paps[g] -> cs-b-pre5[g] + h[g] + pap[g] '	0	0	0
'S2T3g'	'uronyl2-sulfotransferase,Golgi'	'cs-b-pre5[g] + paps[g] -> cspg-b[g] + h[g] + pap[g] '	0	0	0
'TYROXDAc'	'Tyramine:oxygenoxidoreductase(deaminating)(flavin-containing)(cytosol)'	'h2o[c] + o2[c] + tym[c] -> 4hoxpacd[c] + h2o2[c] + nh4[c] '	0	1000	0
'P4504B1r'	'cytochromeP4504B1'	'arachd[r] + h[r] + nadph[r] + o2[r] -> 12harachd[r] + h2o[r] + nadp[r] '	0	0	0
'KYNATESYN'	' 4-(2-Aminophenyl)-2,4-dioxobutanoatedehydratase'	'4aphdob[c] -> h2o[c] + kynate[c] '	0	1000	0
'GLCAT6g'	'heparanglucuronyltransferaseII'	'hs-pre1[g] + udpglcur[g] -> h[g] + hs-pre2[g] + udp[g] '	0	0	0
'GLCNACT2g'	'alpha-N-acetylglucosaminyltransferaseII'	'hs-pre2[g] + uacgam[g] -> h[g] + hs-pre3[g] + udp[g] '	0	0	0
'GLCNACT3g'	'alpha-N-acetylglucosaminyltransferaseII'	'hs-pre4[g] + uacgam[g] -> h[g] + hs-pre5[g] + udp[g] '	0	0	0
'GLCNACT4g'	'alpha-N-acetylglucosaminyltransferaseII'	'hs-pre6[g] + uacgam[g] -> h[g] + hs-pre7[g] + udp[g] '	0	0	0
'GLCNACT5g'	'alpha-N-acetylglucosaminyltransferaseII'	'hs-pre8[g] + uacgam[g] -> h[g] + hs-pre9[g] + udp[g] '	0	0	0
'GLCAT7g'	'heparanglucuronyltransferaseII'	'hs-pre3[g] + udpglcur[g] -> h[g] + hs-pre4[g] + udp[g] '	0	0	0
'GLCAT8g'	'heparanglucuronyltransferaseII'	'hs-pre5[g] + udpglcur[g] -> h[g] + hs-pre6[g] + udp[g] '	0	0	0
'GLCAT9g'	'heparanglucuronyltransferaseII'	'hs-pre7[g] + udpglcur[g] -> h[g] + hs-pre8[g] + udp[g] '	0	0	0
'GLCNACDASg'	'GlcNAcN-deacetylase/N-sulfotransferase'	'4 h2o[g] + hs-pre9[g] + 4 paps[g] -> 4 ac[g] + 4 h[g] + hs-pre10[g] + 4 pap[g] '	0	0	0
'GLCAE1g'	'chondroitin-glucuronate5-epimerase'	'cs-a-COMMA-b-pre3[g] -> cs-b-pre4[g] '	0	1000	0
'GLCAE2g'	'heparosan-N-sulfate-glucuronate5-epimerase'	'hs-pre10[g] -> hs-pre11[g] '	0	0	0
'S2T4g'	'uronyl2-sulfotransferase,Golgi'	'hs-pre11[g] + 2 paps[g] -> 2 h[g] + hs-pre12[g] + 2 pap[g] '	0	0	0
'S6T25g'	'heparansulfate6-sulfotransferase,Golgiapparatus'	'hs-pre12[g] + 3 paps[g] -> 3 h[g] + hs-pre13[g] + 3 pap[g] '	0	0	0
'PHACCOAGLNAC'	'Phenylacetyl-CoA:L-glutaminealpha-N-phenylacetyltransferase'	'gln-DASH-L[c] + phaccoa[c] -> coa[c] + pheacgln[c] '	0	1000	0
'GTPCIn'	'GTPcyclohydrolaseI,nuclear'	'gtp[n] + h2o[n] -> ahdt[n] + for[n] + h[n] '	0	0	0
'PTHPSn'	' 6-pyruvoyltetrahydropterinsynthase,nuclear'	'ahdt[n] -> 6pthp[n] + pppi[n] '	0	0	0
'SPR'	'sepiapterinreductase'	'6pthp[c] + 2 h[c] + 2 nadph[c] -> 2 nadp[c] + thbpt[c] '	0	1000	0
'EX_2425dhvitd2(e)'	' 24R,25-DihyoxyvitaminD2exchange'	' <=> 2425dhvitd2[e] '	0	0	0
'EX_2425dhvitd3(e)'	' 24R,25-DihydroxyvitaminD3exchange'	' <=> 2425dhvitd3[e] '	0	0	0
'EX_25hvitd2(e)'	' 25-HydroxyvitaminD2exchange'	' <=> 25hvitd2[e] '	0	0	0
'EX_25hvitd3(e)'	' 25-HydroxyvitaminD3exchange'	'25hvitd3[e] <=> '	-1000	6.0241	1
'EX_avite1(e)'	'alpha-Tocopherolexchange'	' <=> avite1[e] '	0	0	0
'EX_avite2(e)'	'alpha-Tocotrienolexchange'	' <=> avite2[e] '	0	0	0
'EX_bvite(e)'	'beta-tocopherolexchange'	' <=> bvite[e] '	0	0	0
'EX_cca_d3(e)'	'Calcitroicacid(D3)exchange'	'cca-d3[e] <=> '	0	6.0241	0
'EX_vitd2(e)'	'VitaminD2exchange'	'vitd2[e] <=> '	-1000	6.0241	0
'EX_vitd3(e)'	'VitaminD3exchange'	'vitd3[e] <=> '	-1000	6.0241	0
'EX_yvite(e)'	'gamma-Tocopherolexchange'	' <=> yvite[e] '	0	0	0
'P4503A7r'	'cytochromep450P4503A7'	'h[r] + nadph[r] + o2[r] + tststerone[r] -> 6htststerone[r] + h2o[r] + nadp[r] '	0	0	0
'P4503A43r'	'cytochromep450P4503A43'	'h[r] + nadph[r] + o2[r] + tststerone[r] -> h2o[r] + nadp[r] + whtststerone[r] '	0	1000	0
'P4503A5'	'cytochromeP4503A5'	'aflatoxin[c] + h[c] + nadph[c] + o2[c] -> eaflatoxin[c] + h2o[c] + nadp[c] '	0	0	0
'P4503A4'	'cytochromeP4503A4'	'h[c] + nadph[c] + nifedipine[c] + o2[c] -> h2o[c] + hnifedipine[c] + nadp[c] '	0	0	0
'P4502F1'	'cytochromeP4502F1'	'h[c] + nadph[c] + npthl[c] + o2[c] -> h2o[c] + nadp[c] + onpthl[c] '	0	0	0
'P4502E1'	'cytochromeP4502E1'	'4nph[c] + h[c] + nadph[c] + o2[c] -> 24nph[c] + h2o[c] + nadp[c] '	0	0	0
'P4502D6'	'cytochromeP4502D6'	'debrisoquine[c] + h[c] + nadph[c] + o2[c] -> 4hdebrisoquine[c] + h2o[c] + nadp[c] '	0	0	0
'P4502C19'	'cytochromeP4502C19'	'h[c] + nadph[c] + o2[c] + omeprazole[c] -> 5homeprazole[c] + h2o[c] + nadp[c] '	0	0	0
'P4502C18'	'cytochromeP4502C18'	'antipyrene[c] + h[c] + nadph[c] + 0.5 o2[c] -> dmantipyrine[c] + meoh[c] + nadp[c] '	0	0	0
'P4502C9'	'cytochromeP4502C9'	'h[c] + nadph[c] + o2[c] + tolbutamide[c] -> 4mtolbutamide[c] + h2o[c] + nadp[c] '	0	0	0
'P4502C8'	'cytochromeP4502C8'	'h[c] + nadph[c] + o2[c] + taxol[c] -> h2o[c] + htaxol[c] + nadp[c] '	0	0	0
'P4502A6'	'cytochromeP4502A6'	'coumarin[c] + h[c] + nadph[c] + o2[c] -> h2o[c] + hcoumarin[c] + nadp[c] '	0	0	0
'P4501B1r'	'cytochromeP4501B1'	'estradiol[r] + h[r] + nadph[r] + o2[r] -> h2o[r] + hestratriol[r] + nadp[r] '	0	0	0
'HIStN1'	'Histidinetransport(Na,Hcoupled)'	'h[c] + his-DASH-L[e] + 2 na1[e] <=> h[e] + his-DASH-L[c] + 2 na1[c] '	0	0	0
'ALAtN1'	'Alaninetransport(Na,Hcoupled)'	'ala-DASH-L[e] + h[c] + 2 na1[e] <=> ala-DASH-L[c] + h[e] + 2 na1[c] '	0	0	0
'GLNtN1'	'Glutaminetransport(Na,Hcoupled)'	'gln-DASH-L[e] + h[c] + 2 na1[e] <=> gln-DASH-L[c] + h[e] + 2 na1[c] '	0	0	0
'ASNtN1'	'Asparaginetransport(Na,Hcoupled)'	'asn-DASH-L[e] + h[c] + 2 na1[e] <=> asn-DASH-L[c] + h[e] + 2 na1[c] '	0	0	0
'S3T1g'	'heparin-glucosamine3-O-sulfotransferase'	'hs-pre13[g] + paps[g] -> h[g] + hs-pre14[g] + pap[g] '	0	0	0
'S3T2g'	'heparin-glucosamine3-O-sulfotransferase'	'hs-pre14[g] + paps[g] -> h[g] + hs-pre15[g] + pap[g] '	0	0	0
'S3T3g'	'heparin-glucosamine3-O-sulfotransferase'	'hs-pre15[g] + paps[g] -> h[g] + hspg[g] + pap[g] '	0	0	0
'ALAt2rL'	'L-alaninereversibletransportviaprotonsymport(lysosome)'	'ala-DASH-L[l] + h[l] <=> ala-DASH-L[c] + h[c] '	0	0	0
'PROt2rL'	'L-prolinereversibletransportviaprotonsymport(lysosome)'	'h[l] + pro-DASH-L[l] <=> h[c] + pro-DASH-L[c] '	0	0	0
'GLYt2rL'	'glycinereversibletransportviaprotonsymport(lysosome)'	'gly[l] + h[l] <=> gly[c] + h[c] '	0	0	0
'DALAt2rL'	'D-alaninetransportviaprotonsymport(lysosome)'	'ala-DASH-D[l] + h[l] <=> ala-DASH-D[c] + h[c] '	0	0	0
'PRODt2r'	'D-prolinereversibletransportviaprotonsymport'	'h[e] + pro-DASH-D[e] <=> h[c] + pro-DASH-D[c] '	0	0	0
'PRODt2rL'	'D-prolinereversibletransportviaprotonsymport(lysosome)'	'h[l] + pro-DASH-D[l] <=> h[c] + pro-DASH-D[c] '	0	0	0
'ABUTt2r'	' 4-aminobutyratereversibletransportinviaprotonsymport'	'4abut[e] + h[e] <=> 4abut[c] + h[c] '	0	0	0
'ABUTt2rL'	' 4-aminobutyratereversibletransportinviaprotonsymport(lysosome)'	'4abut[l] + h[l] <=> 4abut[c] + h[c] '	0	0	0
'GLYt4'	'glycinetransportviasodiumsymport'	'gly[e] + na1[e] -> gly[c] + na1[c] '	0	0	0
'ASNt4'	'L-asparaginetransportinviasodiumsymport'	'asn-DASH-L[e] + na1[e] -> asn-DASH-L[c] + na1[c] '	0	1000	1
'LEUt4'	'L-leucinetransportinviasodiumsymport'	'leu-DASH-L[e] + na1[e] -> leu-DASH-L[c] + na1[c] '	0	1000	1
'PHEt4'	'L-phenylalaninetransportinviasodiumsymport'	'na1[e] + phe-DASH-L[e] -> na1[c] + phe-DASH-L[c] '	0	0	0
'ARGtiDF'	'L-argininetransportviadiffusion(extracellulartocytosol)'	'arg-DASH-L[e] -> arg-DASH-L[c] '	0	1000	1
'HIStiDF'	'L-histidinetransportviadiffusion(extracellulartocytosol)'	'his-DASH-L[e] -> his-DASH-L[c] '	0	0	0
'LYStiDF'	'L-lysinetransportviadiffusion(extracellulartocytosol)'	'lys-DASH-L[e] -> lys-DASH-L[c] '	0	0	0
'GLNt4'	'L-glutaminereversibletransportviasodiumsymport'	'gln-DASH-L[e] + na1[e] -> gln-DASH-L[c] + na1[c] '	0	0	0
'METt4'	'L-methioninetransportinviasodiumsymport'	'met-DASH-L[e] + na1[e] -> met-DASH-L[c] + na1[c] '	0	1000	1
'HISt4'	'L-histidinetransportinviasodiumsymport'	'his-DASH-L[e] + na1[e] -> his-DASH-L[c] + na1[c] '	0	1000	1
'DMGDHm'	'dimethylglycinedehydrogenase,mitochondrial'	'dmgly[m] + fad[m] + h2o[m] -> fadh2[m] + fald[m] + sarcs[m] '	0	0	0
'EX_pro-D(e)'	'D-Prolineexchange'	' <=> pro-DASH-D[e] '	0	0	0
'ARGt4'	'L-argininetransportinviasodiumsymport'	'arg-DASH-L[e] + na1[e] -> arg-DASH-L[c] + na1[c] '	0	0	0
'ORNtiDF'	'ornithinetransportviadiffusion(extracellulartocytosol)'	'orn[e] -> orn[c] '	0	0	0
'HOMt4'	'L-homoserineviasodiumsymport'	'hom-DASH-L[e] + na1[e] -> hom-DASH-L[c] + na1[c] '	0	0	0
'AACTOOR'	'Aminoacetone:oxygenoxidoreductase(deaminating)(flavin-containing)'	'aact[c] + h2o[c] + o2[c] -> h2o2[c] + mthgxl[c] + nh4[c] '	0	0	0
'GLCNACASE1ly'	'alpha-N-acetylglucosaminidase,lysosomal'	'h2o[l] + hs-deg3[l] -> acgam[l] + hs-deg4[l] '	0	0	0
'IDOAASE1ly'	'alpha-L-iduronidase,lysosomal'	'h2o[l] + hs-deg4[l] -> hs-deg5[l] + idour[l] '	0	0	0
'GLCNACASE2ly'	'alpha-N-acetylglucosaminidase,lysosomal'	'h2o[l] + hs-deg8[l] -> acgam[l] + hs-deg9[l] '	0	0	0
'GLCAASE1ly'	'beta-glucuronidase,lysosomal'	'h2o[l] + hs-deg9[l] -> glcur[l] + hs-deg10[l] '	0	1000	0
'GLCNACASE3ly'	'alpha-N-acetylglucosaminidase,lysosomal'	'h2o[l] + hs-deg14[l] -> acgam[l] + hs-deg15[l] '	0	0	0
'GLCNACASE4ly'	'alpha-N-acetylglucosaminidase,lysosomal'	'h2o[l] + hs-deg20[l] -> acgam[l] + hs-deg21[l] '	0	0	0
'S2TASE1ly'	'iduronate-2-sulfatase,lysosomal'	'h2o[l] + hs-deg15[l] -> h[l] + hs-deg16[l] + so4[l] '	0	0	0
'S2TASE2ly'	'iduronate-2-sulfatase,lysosomal'	'h2o[l] + hs-deg21[l] -> h[l] + hs-deg22[l] + so4[l] '	0	0	0
'IDOAASE2ly'	'alpha-L-iduronidase,lysosomal'	'h2o[l] + hs-deg16[l] -> hs-deg17[l] + idour[l] '	0	0	0
'IDOAASE3ly'	'alpha-L-iduronidase,lysosomal'	'h2o[l] + hs-deg22[l] -> hs-deg23[l] + idour[l] '	0	0	0
'FPGS'	'folylpolyglutamatesynthetase'	'4 atp[c] + 4 glu-DASH-L[c] + thf[c] -> 5thf[c] + 4 adp[c] + 4 h[c] + 4 pi[c] '	0	0	0
'FPGS2'	'folylpolyglutamatesynthetase'	'5thf[c] + atp[c] + glu-DASH-L[c] -> 6thf[c] + adp[c] + h[c] + pi[c] '	0	0	0
'FPGS3'	'folylpolyglutamatesynthetase'	'6thf[c] + atp[c] + glu-DASH-L[c] -> 7thf[c] + adp[c] + h[c] + pi[c] '	0	0	0
'FPGSm'	'folylpolyglutamatesynthetase,mitochondrial'	'4 atp[m] + 4 glu-DASH-L[m] + thf[m] -> 5thf[m] + 4 adp[m] + 4 h[m] + 4 pi[m] '	0	0	0
'FPGS2m'	'folylpolyglutamatesynthetase,mitochondrial'	'5thf[m] + atp[m] + glu-DASH-L[m] -> 6thf[m] + adp[m] + h[m] + pi[m] '	0	0	0
'FPGS3m'	'folylpolyglutamatesynthetase,mitochondrial'	'6thf[m] + atp[m] + glu-DASH-L[m] -> 7thf[m] + adp[m] + h[m] + pi[m] '	0	0	0
'FPGS4'	'folylpolyglutamatesynthetase(DHF)'	'4 atp[c] + dhf[c] + 4 glu-DASH-L[c] -> 5dhf[c] + 4 adp[c] + 4 h[c] + 4 pi[c] '	0	0	0
'FPGS5'	'folylpolyglutamatesynthetase(DHF)'	'5dhf[c] + atp[c] + glu-DASH-L[c] -> 6dhf[c] + adp[c] + h[c] + pi[c] '	0	0	0
'FPGS6'	'folylpolyglutamatesynthetase(DHF)'	'6dhf[c] + atp[c] + glu-DASH-L[c] -> 7dhf[c] + adp[c] + h[c] + pi[c] '	0	0	0
'FPGS7'	'folylpolyglutamatesynthetase(10fthf)'	'10fthf[c] + 4 atp[c] + 4 glu-DASH-L[c] -> 10fthf5glu[c] + 4 adp[c] + 4 h[c] + 4 pi[c] '	0	0	0
'FPGS8'	'folylpolyglutamatesynthetase(10fthf)'	'10fthf5glu[c] + atp[c] + glu-DASH-L[c] -> 10fthf6glu[c] + adp[c] + h[c] + pi[c] '	0	0	0
'FPGS9'	'folylpolyglutamatesynthetase(10fthf)'	'10fthf6glu[c] + atp[c] + glu-DASH-L[c] -> 10fthf7glu[c] + adp[c] + h[c] + pi[c] '	0	0	0
'FPGS7m'	'folylpolyglutamatesynthetase(10fthf),mitochondrial'	'10fthf[m] + 4 atp[m] + 4 glu-DASH-L[m] -> 10fthf5glu[m] + 4 adp[m] + 4 h[m] + 4 pi[m] '	0	0	0
'FPGS8m'	'folylpolyglutamatesynthetase(10fthf),mitochondrial'	'10fthf5glu[m] + atp[m] + glu-DASH-L[m] -> 10fthf6glu[m] + adp[m] + h[m] + pi[m] '	0	0	0
'FPGS9m'	'folylpolyglutamatesynthetase(10fthf),mitochondrial'	'10fthf6glu[m] + atp[m] + glu-DASH-L[m] -> 10fthf7glu[m] + adp[m] + h[m] + pi[m] '	0	0	0
'FPGS4m'	'folylpolyglutamatesynthetase(DHF),mitochondrial'	'4 atp[m] + dhf[m] + 4 glu-DASH-L[m] -> 5dhf[m] + 4 adp[m] + 4 h[m] + 4 pi[m] '	0	0	0
'FPGS5m'	'folylpolyglutamatesynthetase(DHF),mitochondrial'	'5dhf[m] + atp[m] + glu-DASH-L[m] -> 6dhf[m] + adp[m] + h[m] + pi[m] '	0	0	0
'FPGS6m'	'folylpolyglutamatesynthetase(DHF),mitochondrial'	'6dhf[m] + atp[m] + glu-DASH-L[m] -> 7dhf[m] + adp[m] + h[m] + pi[m] '	0	0	0
'FTHFDH'	'formyltetrahydrofolatedehydrogenase'	'10fthf[c] + h2o[c] + nadp[c] -> co2[c] + h[c] + nadph[c] + thf[c] '	0	1000	1
'FTCD'	'formimidoyltransferasecyclodeaminase'	'5forthf[c] + 2 h[c] -> methf[c] + nh4[c] '	0	1000	0
'GLCNACASE5ly'	'alpha-N-acetylglucosaminidase,lysosomal'	'h2o[l] + hs-deg24[l] -> acgam[l] + hs-deg25[l] '	0	0	0
'S3TASE3ly'	'N-acetylglucosamine-3-sulfatase,lysosomal'	'h2o[l] + hs-deg23[l] <=> h[l] + hs-deg24[l] + so4[l] '	-1000	1000	0
'HSPASEly'	'heparansulfateproteoglycanprotease,lysosome(endosome)'	'h2o[l] + hspg[l] -> Ser-DASH-Gly-FSLASH-Ala-DASH-X-DASH-Gly[l] + hs[l] '	0	1000	0
'CYSGLYex'	'L-cysteine/glycineexchanger'	'cys-DASH-L[c] + gly[e] -> cys-DASH-L[e] + gly[c] '	0	1000	1
'FAH1'	'Fattyacidomega-hydroxylase'	'ddca[c] + h[c] + nadph[c] + o2[c] -> h2o[c] + nadp[c] + whddca[c] '	0	1000	0
'FAH2'	'Fattyacidomega-hydroxylase'	'h[c] + nadph[c] + o2[c] + ttdca[c] -> h2o[c] + nadp[c] + whttdca[c] '	0	1000	0
'FAH3'	'Fattyacidomega-hydroxylase'	'h[c] + hdca[c] + nadph[c] + o2[c] -> h2o[c] + nadp[c] + whhdca[c] '	0	1000	0
'UGT1A1r'	'UDP-glucuronosyltransferase1-10precursor,microsomal'	'estrone[r] + udpglcur[r] -> estroneglc[r] + udp[r] '	0	0	0
'UGT1A3r'	'UDP-glucuronosyltransferase1-10precursor,microsomal'	'andrstrn[r] + udpglcur[r] -> andrstrnglc[r] + udp[r] '	0	1000	0
'UGT1A2r'	'UDP-glucuronosyltransferase1-10precursor,microsomal'	'bilirub[r] + 2 udpglcur[r] -> bildglcur[r] + 2 udp[r] '	0	0	0
'UGT1A4r'	'UDP-glucuronosyltransferase1-10precursor,microsomal'	'tststerone[r] + udpglcur[r] -> tststeroneglc[r] + udp[r] '	0	0	0
'UGT1A5r'	'UDP-glucuronosyltransferase1-10precursor,microsomal'	'retn[r] + udpglcur[r] -> retnglc[r] + udp[r] '	0	0	0
'UGT1A6r'	'UDP-glucuronosyltransferase1-10precursor,microsomal'	'estradiol[r] + udpglcur[r] -> estradiolglc[r] + udp[r] '	0	0	0
'UGT1A7r'	'UDP-glucuronosyltransferase1-10precursor,microsomal'	'ahandrostan[r] + udpglcur[r] -> ahandrostanglc[r] + udp[r] '	0	0	0
'UGT1A8r'	'UDP-glucuronosyltransferase1-10precursor,microsomal'	'estriol[r] + udpglcur[r] -> estriolglc[r] + udp[r] '	0	0	0
'SERGLYexR'	'L-Serine/Glycinereversibleexchange'	'gly[c] + ser-DASH-L[e] <=> gly[e] + ser-DASH-L[c] '	-1000	1000	1
'SERGLNexR'	'L-Serine/Glutaminereversibleexchange'	'gln-DASH-L[c] + ser-DASH-L[e] <=> gln-DASH-L[e] + ser-DASH-L[c] '	-1000	1000	1
'SERDGLYexR'	'D-Serine/Glycinereversibleexchange'	'gly[c] + ser-DASH-D[e] <=> gly[e] + ser-DASH-D[c] '	-1000	1000	1
'SERDGLNexR'	'D-Serine/Glutaminereversibleexchange'	'gln-DASH-L[c] + ser-DASH-D[e] <=> gln-DASH-L[e] + ser-DASH-D[c] '	-1000	1000	1
'ALAGLYexR'	'L-alanine/glycinereversibleexchange'	'ala-DASH-L[e] + gly[c] <=> ala-DASH-L[c] + gly[e] '	-1000	1000	1
'ALAGLNexR'	'L-alanine/glutaminereversibleexchange'	'ala-DASH-L[e] + gln-DASH-L[c] <=> ala-DASH-L[c] + gln-DASH-L[e] '	-1000	1000	1
'ALADGLYexR'	'D-alanine/glycinereversibleexchange'	'ala-DASH-D[e] + gly[c] <=> ala-DASH-D[c] + gly[e] '	-1000	1000	1
'ALADGLNexR'	'L-alanine/glutaminereversibleexchange'	'ala-DASH-D[e] + gln-DASH-L[c] <=> ala-DASH-D[c] + gln-DASH-L[e] '	-1000	1000	1
'THRGLYexR'	'L-threonine/glycinereversibleexchange'	'gly[c] + thr-DASH-L[e] <=> gly[e] + thr-DASH-L[c] '	-1000	1000	1
'THRGLNexR'	'L-threonine/glycinereversibleexchange'	'gln-DASH-L[c] + thr-DASH-L[e] <=> gln-DASH-L[e] + thr-DASH-L[c] '	-1000	1000	1
'CYSGLUexR'	'L-cysteine/L-glutaminereversibleexchanger'	'cys-DASH-L[e] + gln-DASH-L[c] <=> cys-DASH-L[c] + gln-DASH-L[e] '	-1000	1000	1
'CYSGLYexR'	'L-cysteine/glycinereversibleexchanger'	'cys-DASH-L[c] + gly[e] <=> cys-DASH-L[e] + gly[c] '	-1000	1000	1
'CYSGLTH'	'Glutathione:cystineoxidoreductase'	'Lcystin[c] + 2 gthrd[c] <=> 2 cys-DASH-L[c] + gthox[c] '	-1000	1000	1
'GLCt1r'	'glucosetransport(uniport)'	'glc-DASH-D[e] <=> glc-DASH-D[c] '	0	0	0
'GLCMter'	'glucosetransportviamembranevesicle'	'glc-DASH-D[r] -> glc-DASH-D[e] '	0	1000	1
'CYSLYSL'	'L-CystineLysteine-lyase(deaminating)'	'Lcystin[c] + h2o[c] -> nh4[c] + pyr[c] + thcys[c] '	0	1000	0
'CYSTA'	'cysteinetransaminase'	'akg[c] + cys-DASH-L[c] <=> glu-DASH-L[c] + mercppyr[c] '	0	0	0
'CYSTAm'	'cysteinetransaminase(mitochondrial)'	'akg[m] + cys-DASH-L[m] <=> glu-DASH-L[m] + mercppyr[m] '	-1000	1000	0
'CYANSTm'	'Cyanidesulfurtransferase,mitochondrial'	'cyan[m] + tsul[m] -> h[m] + so3[m] + tcynt[m] '	0	1000	0
'GLUt6'	'GlutamatetransportviaNa,HsymportandKantiport'	'glu-DASH-L[e] + h[e] + k[c] + 3 na1[e] -> glu-DASH-L[c] + h[c] + k[e] + 3 na1[c] '	0	1000	1
'ASPt6'	'L-aspartatetransportviaNa,HsymportandKantiport'	'asp-DASH-L[e] + h[e] + k[c] + 3 na1[e] -> asp-DASH-L[c] + h[c] + k[e] + 3 na1[c] '	0	1000	1
'ASPDt6'	'D-aspartatetransportviaNa,HsymportandKantiport'	'asp-DASH-D[e] + h[e] + k[c] + 3 na1[e] -> asp-DASH-D[c] + h[c] + k[e] + 3 na1[c] '	0	0	0
'PSDm_hs'	'Phosphatidylserinedecarboxylase'	'h[m] + ps-hs[m] -> co2[m] + pe-hs[m] '	0	0	0
'ALASERNaEx'	'L-alanine/L-serineNa-dependentexchange(Ala-Lin)'	'ala-DASH-L[e] + na1[e] + ser-DASH-L[c] -> ala-DASH-L[c] + na1[c] + ser-DASH-L[e] '	0	0	0
'SERALANaEx'	'L-alanine/L-serineNa-dependentexchange(Ser-Lin)'	'ala-DASH-L[c] + na1[e] + ser-DASH-L[e] -> ala-DASH-L[e] + na1[c] + ser-DASH-L[c] '	0	0	0
'ALACYSNaEx'	'L-alanine/L-cysteineNa-dependentexchange(Ala-Lin)'	'ala-DASH-L[e] + cys-DASH-L[c] + na1[e] -> ala-DASH-L[c] + cys-DASH-L[e] + na1[c] '	0	0	0
'CYSALANaEx'	'L-alanine/L-cysteineNa-dependentexchange(Cys-Lin)'	'ala-DASH-L[c] + cys-DASH-L[e] + na1[e] -> ala-DASH-L[e] + cys-DASH-L[c] + na1[c] '	0	0	0
'ALATHRNaEx'	'L-alanine/L-threonineNa-dependentexchange(Ala-Lin)'	'ala-DASH-L[e] + na1[e] + thr-DASH-L[c] -> ala-DASH-L[c] + na1[c] + thr-DASH-L[e] '	0	0	0
'THRALANaEx'	'L-alanine/L-threonineNa-dependentexchange(Thr-Lin)'	'ala-DASH-L[c] + na1[e] + thr-DASH-L[e] -> ala-DASH-L[e] + na1[c] + thr-DASH-L[c] '	0	0	0
'SERCYSNaEx'	'L-serine/L-cysteineNa-dependentexchange(Ser-Lin)'	'cys-DASH-L[c] + na1[e] + ser-DASH-L[e] -> cys-DASH-L[e] + na1[c] + ser-DASH-L[c] '	0	0	0
'CYSSERNaEx'	'L-serine/L-cysteineNa-dependentexchange(Cys-Lin)'	'cys-DASH-L[e] + na1[e] + ser-DASH-L[c] -> cys-DASH-L[c] + na1[c] + ser-DASH-L[e] '	0	0	0
'SERTHRNaEx'	'L-serine/L-threonineNa-dependentexchange(Ser-Lin)'	'na1[e] + ser-DASH-L[e] + thr-DASH-L[c] -> na1[c] + ser-DASH-L[c] + thr-DASH-L[e] '	0	0	0
'THRSERNaEx'	'L-serine/L-threonineNa-dependentexchange(Thr-Lin)'	'na1[e] + ser-DASH-L[c] + thr-DASH-L[e] -> na1[c] + ser-DASH-L[e] + thr-DASH-L[c] '	0	0	0
'THRCYSNaEx'	'L-cysteine/L-threonineNa-dependentexchange(Thr-Lin)'	'cys-DASH-L[c] + na1[e] + thr-DASH-L[e] -> cys-DASH-L[e] + na1[c] + thr-DASH-L[c] '	0	0	0
'CYSTHRNaEx'	'L-cysteine/L-threonineNa-dependentexchange(Cys-Lin)'	'cys-DASH-L[e] + na1[e] + thr-DASH-L[c] -> cys-DASH-L[c] + na1[c] + thr-DASH-L[e] '	0	0	0
'ALAGLNNaEx'	'L-alanine/L-glutamineNa-dependentexchange(Ala-Lin)'	'ala-DASH-L[e] + gln-DASH-L[c] + na1[e] -> ala-DASH-L[c] + gln-DASH-L[e] + na1[c] '	0	0	0
'GLNALANaEx'	'L-alanine/L-glutamineNa-dependentexchange(Gln-Lin)'	'ala-DASH-L[c] + gln-DASH-L[e] + na1[e] -> ala-DASH-L[e] + gln-DASH-L[c] + na1[c] '	0	0	0
'ALAASNNaEx'	'L-alanine/L-asparagineNa-dependentexchange(Ala-Lin)'	'ala-DASH-L[e] + asn-DASH-L[c] + na1[e] -> ala-DASH-L[c] + asn-DASH-L[e] + na1[c] '	0	0	0
'ASNALANaEx'	'L-alanine/L-asparagineNa-dependentexchange(Asn-Lin)'	'ala-DASH-L[c] + asn-DASH-L[e] + na1[e] -> ala-DASH-L[e] + asn-DASH-L[c] + na1[c] '	0	0	0
'SERGLNNaEx'	'L-serine/L-glutamineNa-dependentexchange(Ser-Lin)'	'gln-DASH-L[c] + na1[e] + ser-DASH-L[e] -> gln-DASH-L[e] + na1[c] + ser-DASH-L[c] '	0	0	0
'GLNSERNaEx'	'L-serine/L-glutamineNa-dependentexchange(Gln-Lin)'	'gln-DASH-L[e] + na1[e] + ser-DASH-L[c] -> gln-DASH-L[c] + na1[c] + ser-DASH-L[e] '	0	0	0
'SERASNNaEx'	'L-serine/L-asparagineNa-dependentexchange(Ser-Lin)'	'asn-DASH-L[c] + na1[e] + ser-DASH-L[e] -> asn-DASH-L[e] + na1[c] + ser-DASH-L[c] '	0	0	0
'ASNSERNaEx'	'L-serine/L-asparagineNa-dependentexchange(Asn-Lin)'	'asn-DASH-L[e] + na1[e] + ser-DASH-L[c] -> asn-DASH-L[c] + na1[c] + ser-DASH-L[e] '	0	0	0
'CYSGLNNaEx'	'L-cysteine/L-glutamineNa-dependentexchange(Cys-Lin)'	'cys-DASH-L[e] + gln-DASH-L[c] + na1[e] -> cys-DASH-L[c] + gln-DASH-L[e] + na1[c] '	0	0	0
'GLNCYSNaEx'	'L-cysteine/L-glutamineNa-dependentexchange(Gln-Lin)'	'cys-DASH-L[c] + gln-DASH-L[e] + na1[e] -> cys-DASH-L[e] + gln-DASH-L[c] + na1[c] '	0	0	0
'CYSASNNaEx'	'L-cysteine/L-asparagineNa-dependentexchange(Cys-Lin)'	'asn-DASH-L[c] + cys-DASH-L[e] + na1[e] -> asn-DASH-L[e] + cys-DASH-L[c] + na1[c] '	0	0	0
'ASNCYSNaEx'	'L-cysteine/L-asparagineNa-dependentexchange(Asn-Lin)'	'asn-DASH-L[e] + cys-DASH-L[c] + na1[e] -> asn-DASH-L[c] + cys-DASH-L[e] + na1[c] '	0	0	0
'THRGLNNaEx'	'L-threonine/L-glutamineNa-dependentexchange(Thr-Lin)'	'gln-DASH-L[c] + na1[e] + thr-DASH-L[e] -> gln-DASH-L[e] + na1[c] + thr-DASH-L[c] '	0	0	0
'GLNTHRNaEx'	'L-threonine/L-glutamineNa-dependentexchange(Gln-Lin)'	'gln-DASH-L[e] + na1[e] + thr-DASH-L[c] -> gln-DASH-L[c] + na1[c] + thr-DASH-L[e] '	0	0	0
'THRASNNaEx'	'L-threonine/L-asparagineNa-dependentexchange(Thr-Lin)'	'asn-DASH-L[c] + na1[e] + thr-DASH-L[e] -> asn-DASH-L[e] + na1[c] + thr-DASH-L[c] '	0	0	0
'ASNTHRNaEx'	'L-threonine/L-asparagineNa-dependentexchange(Asn-Lin)'	'asn-DASH-L[e] + na1[e] + thr-DASH-L[c] -> asn-DASH-L[c] + na1[c] + thr-DASH-L[e] '	0	0	0
'GLNASNNaEx'	'L-glutamine/L-asparagineNa-dependentexchange(Gln-Lin)'	'asn-DASH-L[c] + gln-DASH-L[e] + na1[e] -> asn-DASH-L[e] + gln-DASH-L[c] + na1[c] '	0	0	0
'ASNGLNNaEx'	'L-glutamine/L-asparagineNa-dependentexchange(Asn-Lin)'	'asn-DASH-L[e] + gln-DASH-L[c] + na1[e] -> asn-DASH-L[c] + gln-DASH-L[e] + na1[c] '	0	0	0
'TRIOK'	'triokinase'	'atp[c] + glyald[c] -> adp[c] + g3p[c] + h[c] '	0	1000	1
'METLEUex'	'Methionine/Leucineexchange(Metin)'	'leu-DASH-L[c] + met-DASH-L[e] -> leu-DASH-L[e] + met-DASH-L[c] '	0	0	0
'ARGLYSex'	'Arginine/Lysineexchanger(Argin)'	'arg-DASH-L[e] + lys-DASH-L[c] -> arg-DASH-L[c] + lys-DASH-L[e] '	0	0	0
'CYSTSERex'	'L-cystine/glycineexchanger(cystinein)'	'Lcystin[e] + ser-DASH-L[c] -> Lcystin[c] + ser-DASH-L[e] '	0	1000	1
'CYSTGLUex'	'L-cystine/L-glutamateexchanger'	'Lcystin[e] + glu-DASH-L[c] -> Lcystin[c] + glu-DASH-L[e] '	0	0	0
'CBR1'	'Carbonylreductase[NADPH]1'	'h[c] + nadph[c] + prostg1[c] -> nadp[c] + prostge1[c] '	0	0	0
'CBR2'	'Carbonylreductase[NADPH]1'	'h[c] + nadph[c] + prostge2[c] -> nadp[c] + prostgf2[c] '	0	0	0
'PCHOLPm_hs'	'cholinephosphatase'	'h2o[m] + pchol-hs[m] -> chol[m] + h[m] + pa-hs[m] '	0	0	0
'PCHOLPr_hs'	'cholinephosphatase'	'h2o[r] + pchol-hs[r] -> chol[r] + h[r] + pa-hs[r] '	0	0	0
'PCHOLPg_hs'	'cholinephosphatase'	'h2o[g] + pchol-hs[g] -> chol[g] + h[g] + pa-hs[g] '	0	0	0
'PCHOLP_hs'	'cholinephosphatase'	'h2o[c] + pchol-hs[c] -> chol[c] + h[c] + pa-hs[c] '	0	0	0
'CHAT'	'CholineO-acetyltransferase'	'accoa[c] + chol[c] <=> ach[c] + coa[c] '	-1000	1000	1
'CHATn'	'CholineO-acetyltransferase'	'accoa[n] + chol[n] <=> ach[n] + coa[n] '	-1000	1000	1
'ACHEe'	'Acetylcholinesterase'	'ach[e] + h2o[e] -> ac[e] + chol[e] + h[e] '	0	0	0
'CHLP'	'cholinephosphatephosphatase'	'cholp[c] + h2o[c] -> chol[c] + pi[c] '	0	0	0
'ETHP'	'ethanolaminephosphatephosphatase'	'ethamp[c] + h2o[c] -> etha[c] + pi[c] '	0	0	0
'P4502C92'	'cytochromeP4502C9'	'h[c] + limnen[c] + nadph[c] + o2[c] -> carveol[c] + h2o[c] + nadp[c] '	0	0	0
'P4502C93'	'cytochromeP4502C9'	'h[c] + limnen[c] + nadph[c] + o2[c] -> h2o[c] + nadp[c] + perillyl[c] '	0	0	0
'P4502C94'	'cytochromeP4502C9'	'appnn[c] + h[c] + nadph[c] + o2[c] -> apnnox[c] + h2o[c] + nadp[c] '	0	0	0
'PIt7ir'	'phosphatetransportin/outviathreeNa+symporter(irreversible)'	'3 na1[e] + pi[e] -> 3 na1[c] + pi[c] '	0	1000	1
'MANt1r'	'mannosetransport(uniport)'	'man[e] <=> man[c] '	0	0	0
'GAMt1r'	'glucosaminetransport(uniport)'	'gam[e] <=> gam[c] '	0	0	0
'GALt1r'	'galactosetransport(uniport)'	'gal[e] <=> gal[c] '	0	0	0
[truncated: 1,794 more rows]
